# Supplementary material for: Structural insights into the interplay between microtubule polymerases, γ-tubulin complexes and their receptors
Source: Nat Commun. 2025 Jan 5;16:402. doi: 10.1038/s41467-024-55778-7 (PMC11701102; doi:10.1038/s41467-024-55778-7)
Supplement: Supplementary file 4 — Source data file [file 41467_2024_55778_MOESM4_ESM.zip]

Archive with 2 entries (2 files):
- Uncropped gel and blot images.pdf
- Source Data.xlsx
