# Supplementary material for: Structural insights into the interplay between microtubule polymerases, γ-tubulin complexes and their receptors
Source: Nat Commun. 2025 Jan 5;16:402. doi: 10.1038/s41467-024-55778-7 (PMC11701102; doi:10.1038/s41467-024-55778-7)
Supplement: Supplementary file 4 — Source data file [file 41467_2024_55778_MOESM4_ESM.zip › Source Data.xlsx]

## Sheet: Fig.3d
		Suplementary Fig.3d			Suplementary Fig.3d
		γ-TuSC/His-Spc721-599/FLAG-Stu2			γ-TuSC/His-Spc721-599,PA/FLAG-Stu2
		UV 1_280			UV 1_280
		ml	mAU		ml	mAU
		-0.005059	-0.441238		-0.005041	0
		-0.004226	-0.231034		-0.004208	0.495825
		-0.003393	1.8e-05		-0.003376	0.49618
		-0.002561	0.000192		-0.002543	0.288914
		-0.001728	9.5e-05		-0.00171	0.000277
		-0.000895	-0.000315		-0.000877	0.000375
		-6.2e-05	-0.000752		-4.4e-05	0.000203
		0.000771	-0.001529		0.000789	-0.001018
		0.001603	-0.001923		0.001622	-0.001706
		0.002436	-0.002333		0.002454	-0.001969
		0.003269	-0.002887		0.003287	-0.00227
		0.004102	-0.003045		0.00412	-0.002487
		0.004935	-0.002434		0.004953	-0.002444
		0.005768	-0.002071		0.005786	-0.002689
		0.0066	-0.002416		0.006619	-0.003051
		0.007433	-0.003127		0.007452	-0.003898
		0.008266	-0.003877		0.008284	-0.005339
		0.009099	-0.004912		0.009117	-0.006342
		0.009932	-0.006575		0.00995	-0.006039
		0.010764	-0.007866		0.010783	-0.006265
		0.011597	-0.007772		0.011616	-0.007296
		0.01243	-0.007509		0.012449	-0.008442
		0.013263	-0.007709		0.013281	-0.009767
		0.014096	-0.007134		0.014114	-0.010613
		0.014929	-0.006427		0.014947	-0.011103
		0.015761	-0.006624		0.01578	-0.010494
		0.016594	-0.007481		0.016613	-0.010745
		0.017427	-0.008585		0.017446	-0.012381
		0.01826	-0.009995		0.018279	-0.013952
		0.019093	-0.010768		0.019111	-0.016681
		0.019925	-0.010808		0.019944	-0.019844
		0.020758	-0.010764		0.020777	-0.021225
		0.021591	-0.011104		0.02161	-0.021538
		0.022424	-0.011821		0.022443	-0.022325
		0.023257	-0.01184		0.023276	-0.02271
		0.024089	-0.012075		0.024109	-0.022605
		0.024922	-0.012809		0.024941	-0.023146
		0.025755	-0.014406		0.025774	-0.023983
		0.026588	-0.015204		0.026607	-0.025026
		0.027421	-0.01566		0.02744	-0.025835
		0.028254	-0.016039		0.028273	-0.02634
		0.029086	-0.016096		0.029106	-0.02662
		0.029919	-0.016672		0.029938	-0.026955
		0.030752	-0.016306		0.030771	-0.027933
		0.031585	-0.015783		0.031604	-0.027847
		0.032418	-0.01626		0.032437	-0.027309
		0.03325	-0.016145		0.03327	-0.027767
		0.034083	-0.01453		0.034103	-0.028028
		0.034916	-0.013893		0.034936	-0.028798
		0.035749	-0.013872		0.035768	-0.030291
		0.036582	-0.012396		0.036601	-0.032325
		0.037415	-0.009213		0.037434	-0.031671
		0.038247	-0.003827		0.038267	-0.028926
		0.03908	0.003126		0.0391	-0.025994
		0.039913	0.011732		0.039933	-0.020831
		0.040746	0.02233		0.040766	-0.015673
		0.041579	0.035435		0.041598	-0.010296
		0.042411	0.05181		0.042431	-0.00374
		0.043244	0.069831		0.043264	0.004108
		0.044077	0.089318		0.044097	0.013044
		0.04491	0.111055		0.04493	0.023574
		0.045743	0.135746		0.045763	0.037678
		0.046576	0.16364		0.046596	0.055186
		0.047408	0.195292		0.047428	0.077433
		0.048241	0.231889		0.048261	0.102097
		0.049074	0.273196		0.049094	0.130037
		0.049907	0.320497		0.049927	0.163685
		0.05074	0.372518		0.05076	0.201533
		0.051572	0.425602		0.051593	0.241851
		0.052405	0.482351		0.052425	0.284852
		0.053238	0.544904		0.053258	0.33261
		0.054071	0.612363		0.054091	0.383402
		0.054904	0.683777		0.054924	0.434563
		0.055737	0.760246		0.055757	0.488261
		0.056569	0.840679		0.05659	0.54434
		0.057402	0.918297		0.057423	0.599623
		0.058235	0.995575		0.058255	0.659352
		0.059068	1.06737		0.059088	0.728755
		0.059901	1.13191		0.059921	0.802898
		0.060733	1.1927		0.060754	0.875107
		0.061566	1.24797		0.061587	0.951355
		0.062399	1.29726		0.06242	1.03203
		0.063232	1.36702		0.063253	1.10103
		0.064065	1.46729		0.064085	1.16211
		0.064898	1.57124		0.064918	1.22139
		0.06573	1.67776		0.065751	1.27937
		0.066563	1.77776		0.066584	1.33423
		0.067396	1.83873		0.067417	1.38893
		0.068229	1.87148		0.06825	1.44026
		0.069062	1.90161		0.069082	1.49284
		0.069894	1.92604		0.069915	1.53899
		0.070727	1.93962		0.070748	1.58469
		0.07156	1.94596		0.071581	1.62287
		0.072393	1.94589		0.072414	1.64592
		0.073226	1.94098		0.073247	1.66392
		0.074059	1.93093		0.07408	1.67751
		0.074891	1.91609		0.074912	1.68922
		0.075724	1.89296		0.075745	1.69643
		0.076557	1.86257		0.076578	1.69963
		0.07739	1.83037		0.077411	1.72411
		0.078223	1.79958		0.078244	1.83357
		0.079055	1.76542		0.079077	1.91189
		0.079888	1.73144		0.07991	1.95794
		0.080721	1.69946		0.080742	1.99177
		0.081554	1.66898		0.081575	2.02225
		0.082387	1.64163		0.082408	1.9951
		0.083219	1.61686		0.083241	1.95915
		0.084052	1.56461		0.084074	1.93248
		0.084885	1.47784		0.084907	1.90939
		0.085718	1.3903		0.08574	1.88736
		0.086551	1.29893		0.086572	1.86362
		0.087384	1.20703		0.087405	1.83616
		0.088216	1.15774		0.088238	1.80675
		0.089049	1.12307		0.089071	1.77455
		0.089882	1.08434		0.089904	1.73475
		0.090715	1.04702		0.090737	1.69343
		0.091548	1.01586		0.091569	1.65111
		0.09238	0.986528		0.092402	1.60792
		0.093213	0.960577		0.093235	1.57753
		0.094046	0.933631		0.094068	1.54891
		0.094879	0.905532		0.094901	1.52253
		0.095712	0.879313		0.095734	1.4962
		0.096545	0.850974		0.096567	1.47257
		0.097377	0.823139		0.097399	1.44834
		0.09821	0.796816		0.098232	1.3964
		0.099043	0.771017		0.099065	1.24213
		0.099876	0.751172		0.099898	1.13758
		0.100709	0.734687		0.100731	1.0439
		0.101541	0.720725		0.101564	0.958814
		0.102374	0.712467		0.102397	0.875805
		0.103207	0.704993		0.103229	0.847018
		0.10404	0.697199		0.104062	0.821672
		0.104873	0.691918		0.104895	0.795166
		0.105706	0.691088		0.105728	0.766959
		0.106538	0.681069		0.106561	0.737095
		0.107371	0.660929		0.107394	0.707316
		0.108204	0.640762		0.108226	0.67364
		0.109037	0.62198		0.109059	0.64374
		0.10987	0.605497		0.109892	0.614169
		0.110702	0.589999		0.110725	0.586896
		0.111535	0.573277		0.111558	0.562201
		0.112368	0.557583		0.112391	0.539639
		0.113201	0.541834		0.113224	0.519607
		0.114034	0.527348		0.114056	0.49709
		0.114867	0.512751		0.114889	0.474872
		0.115699	0.496815		0.115722	0.450526
		0.116532	0.482622		0.116555	0.423241
		0.117365	0.469039		0.117388	0.399178
		0.118198	0.456144		0.118221	0.374797
		0.119031	0.443271		0.119054	0.351857
		0.119863	0.432882		0.119886	0.329981
		0.120696	0.416781		0.120719	0.311368
		0.121529	0.400353		0.121552	0.296695
		0.122362	0.383056		0.122385	0.281134
		0.123195	0.362208		0.123218	0.26365
		0.124028	0.340849		0.124051	0.248223
		0.12486	0.321933		0.124884	0.233687
		0.125693	0.30451		0.125716	0.219662
		0.126526	0.281075		0.126549	0.209506
		0.127359	0.271952		0.127382	0.202841
		0.128192	0.273007		0.128215	0.198192
		0.129024	0.27816		0.129048	0.196037
		0.129857	0.285588		0.129881	0.195172
		0.13069	0.297343		0.130713	0.197718
		0.131523	0.311713		0.131546	0.202953
		0.132356	0.332664		0.132379	0.211523
		0.133189	0.358008		0.133212	0.222285
		0.134021	0.384854		0.134045	0.237395
		0.134854	0.418481		0.134878	0.257734
		0.135687	0.460078		0.135711	0.282706
		0.13652	0.507602		0.136543	0.315141
		0.137353	0.564213		0.137376	0.351221
		0.138185	0.624711		0.138209	0.388435
		0.139018	0.689322		0.139042	0.433438
		0.139851	0.76646		0.139875	0.483251
		0.140684	0.846632		0.140708	0.538439
		0.141517	0.933955		0.141541	0.598159
		0.142349	1.02718		0.142373	0.66529
		0.143182	1.12501		0.143206	0.734442
		0.144015	1.225		0.144039	0.810119
		0.144848	1.32769		0.144872	0.891403
		0.145681	1.44518		0.145705	0.976671
		0.146514	1.55946		0.146538	1.06495
		0.147346	1.68723		0.147371	1.15729
		0.148179	1.81042		0.148203	1.25551
		0.149012	1.93876		0.149036	1.3581
		0.149845	2.07435		0.149869	1.4621
		0.150678	2.21314		0.150702	1.56837
		0.15151	2.35521		0.151535	1.67675
		0.152343	2.49588		0.152368	1.78729
		0.153176	2.62866		0.1532	1.89407
		0.154009	2.77413		0.154033	2.00033
		0.154842	2.90491		0.154866	2.10546
		0.155675	3.04242		0.155699	2.20968
		0.156507	3.17592		0.156532	2.31278
		0.15734	3.30338		0.157365	2.41249
		0.158173	3.42643		0.158198	2.50923
		0.159006	3.54376		0.15903	2.60432
		0.159839	3.65708		0.159863	2.69775
		0.160671	3.76563		0.160696	2.78915
		0.161504	3.87037		0.161529	2.87538
		0.162337	3.96371		0.162362	2.9561
		0.16317	4.05552		0.163195	3.03152
		0.164003	4.14263		0.164028	3.10252
		0.164836	4.22677		0.16486	3.17266
		0.165668	4.30036		0.165693	3.23919
		0.166501	4.36331		0.166526	3.29953
		0.167334	4.42056		0.167359	3.35449
		0.168167	4.47615		0.168192	3.40437
		0.169	4.52406		0.169025	3.45164
		0.169832	4.56346		0.169857	3.49352
		0.170665	4.59641		0.17069	3.52872
		0.171498	4.62045		0.171523	3.55858
		0.172331	4.63624		0.172356	3.58607
		0.173164	4.64661		0.173189	3.60893
		0.173997	4.65133		0.174022	3.62698
		0.174829	4.65067		0.174855	3.64105
		0.175662	4.64624		0.175687	3.64985
		0.176495	4.63756		0.17652	3.65535
		0.177328	4.62394		0.177353	3.65684
		0.178161	4.60426		0.178186	3.65451
		0.178993	4.58097		0.179019	3.64843
		0.179826	4.55583		0.179852	3.6408
		0.180659	4.52754		0.180685	3.62949
		0.181492	4.49608		0.181517	3.61307
		0.182325	4.46307		0.18235	3.59519
		0.183158	4.42749		0.183183	3.5759
		0.18399	4.39011		0.184016	3.55385
		0.184823	4.35044		0.184849	3.52759
		0.185656	4.30925		0.185682	3.50151
		0.186489	4.2708		0.186514	3.4738
		0.187322	4.22966		0.187347	3.44431
		0.188154	4.18578		0.18818	3.41406
		0.188987	4.14019		0.189013	3.38308
		0.18982	4.09257		0.189846	3.35155
		0.190653	4.04623		0.190679	3.31864
		0.191486	4.0004		0.191512	3.28536
		0.192318	3.95562		0.192344	3.25202
		0.193151	3.91138		0.193177	3.21777
		0.193984	3.86691		0.19401	3.18396
		0.194817	3.82247		0.194843	3.15135
		0.19565	3.77881		0.195676	3.11891
		0.196483	3.73495		0.196509	3.08777
		0.197315	3.69155		0.197342	3.05784
		0.198148	3.64866		0.198174	3.02605
		0.198981	3.60602		0.199007	2.99405
		0.199814	3.56435		0.19984	2.96235
		0.200647	3.52151		0.200673	2.93187
		0.201479	3.47817		0.201506	2.90074
		0.202312	3.43714		0.202339	2.87041
		0.203145	3.39574		0.203172	2.84038
		0.203978	3.35365		0.204004	2.80953
		0.204811	3.31001		0.204837	2.77719
		0.205644	3.26761		0.20567	2.74836
		0.206476	3.22621		0.206503	2.71901
		0.207309	3.18758		0.207336	2.68829
		0.208142	3.1497		0.208169	2.65586
		0.208975	3.1116		0.209001	2.62321
		0.209808	3.07525		0.209834	2.5916
		0.21064	3.03912		0.210667	2.56153
		0.211473	3.00197		0.2115	2.53131
		0.212306	2.96557		0.212333	2.50206
		0.213139	2.92921		0.213166	2.4732
		0.213972	2.89339		0.213999	2.44413
		0.214805	2.85828		0.214831	2.41481
		0.215637	2.82343		0.215664	2.38578
		0.21647	2.78911		0.216497	2.35615
		0.217303	2.75705		0.21733	2.32564
		0.218136	2.72375		0.218163	2.29524
		0.218969	2.6934		0.218996	2.26522
		0.219801	2.66106		0.219829	2.23733
		0.220634	2.62887		0.220661	2.21002
		0.221467	2.59938		0.221494	2.1819
		0.2223	2.56993		0.222327	2.15426
		0.223133	2.53991		0.22316	2.12659
		0.223966	2.5103		0.223993	2.09788
		0.224798	2.48275		0.224826	2.07145
		0.225631	2.45637		0.225659	2.04654
		0.226464	2.42865		0.226491	2.02249
		0.227297	2.39965		0.227324	1.99689
		0.22813	2.37159		0.228157	1.97363
		0.228962	2.34404		0.22899	1.95138
		0.229795	2.31434		0.229823	1.93042
		0.230628	2.28743		0.230656	1.90951
		0.231461	2.26184		0.231488	1.88839
		0.232294	2.2376		0.232321	1.86575
		0.233127	2.2134		0.233154	1.84434
		0.233959	2.18908		0.233987	1.82257
		0.234792	2.16732		0.23482	1.80112
		0.235625	2.14656		0.235653	1.78079
		0.236458	2.12488		0.236486	1.76169
		0.237291	2.10273		0.237318	1.74051
		0.238123	2.08153		0.238151	1.72136
		0.238956	2.06019		0.238984	1.70181
		0.239789	2.03797		0.239817	1.68286
		0.240622	2.01575		0.24065	1.66307
		0.241455	1.99438		0.241483	1.64312
		0.242288	1.97437		0.242316	1.62356
		0.24312	1.95339		0.243148	1.60344
		0.243953	1.93423		0.243981	1.58478
		0.244786	1.91589		0.244814	1.56764
		0.245619	1.89669		0.245647	1.55093
		0.246452	1.87771		0.24648	1.53291
		0.247284	1.86037		0.247313	1.51662
		0.248117	1.84444		0.248145	1.50068
		0.24895	1.82918		0.248978	1.4829
		0.249783	1.81329		0.249811	1.46603
		0.250616	1.79806		0.250644	1.45087
		0.251449	1.78391		0.251477	1.43518
		0.252281	1.77035		0.25231	1.42091
		0.253114	1.75493		0.253143	1.40678
		0.253947	1.73837		0.253975	1.39176
		0.25478	1.72185		0.254808	1.37667
		0.255613	1.70625		0.255641	1.36119
		0.256445	1.68992		0.256474	1.34553
		0.257278	1.67244		0.257307	1.33122
		0.258111	1.65614		0.25814	1.31869
		0.258944	1.64119		0.258973	1.30638
		0.259777	1.62552		0.259805	1.29395
		0.26061	1.609		0.260638	1.28015
		0.261442	1.59267		0.261471	1.26692
		0.262275	1.57814		0.262304	1.25368
		0.263108	1.56503		0.263137	1.24138
		0.263941	1.55137		0.26397	1.23016
		0.264774	1.53701		0.264803	1.21894
		0.265606	1.52243		0.265635	1.20759
		0.266439	1.50842		0.266468	1.1961
		0.267272	1.49521		0.267301	1.18472
		0.268105	1.48109		0.268134	1.17205
		0.268938	1.46654		0.268967	1.16011
		0.269771	1.45251		0.2698	1.14942
		0.270603	1.4386		0.270632	1.13805
		0.271436	1.42531		0.271465	1.1263
		0.272269	1.41243		0.272298	1.11508
		0.273102	1.39895		0.273131	1.10413
		0.273935	1.3847		0.273964	1.09392
		0.274767	1.37213		0.274797	1.08342
		0.2756	1.36127		0.27563	1.07372
		0.276433	1.34955		0.276462	1.06469
		0.277266	1.33771		0.277295	1.05716
		0.278099	1.3252		0.278128	1.04773
		0.278931	1.31224		0.278961	1.03748
		0.279764	1.29933		0.279794	1.02741
		0.280597	1.28768		0.280627	1.01711
		0.28143	1.2772		0.28146	1.0086
		0.282263	1.2664		0.282292	0.999515
		0.283096	1.25808		0.283125	0.991205
		0.283928	1.24805		0.283958	0.982745
		0.284761	1.23808		0.284791	0.975076
		0.285594	1.22904		0.285624	0.966857
		0.286427	1.21884		0.286457	0.958343
		0.28726	1.20768		0.28729	0.948254
		0.288092	1.19759		0.288122	0.938598
		0.288925	1.18794		0.288955	0.929152
		0.289758	1.1784		0.289788	0.921041
		0.290591	1.16787		0.290621	0.912027
		0.291424	1.15498		0.291454	0.904792
		0.292257	1.1424		0.292287	0.898178
		0.293089	1.13183		0.293119	0.891022
		0.293922	1.12218		0.293952	0.883855
		0.294755	1.11337		0.294785	0.877278
		0.295588	1.10573		0.295618	0.871183
		0.296421	1.09617		0.296451	0.864017
		0.297253	1.08825		0.297284	0.857264
		0.298086	1.08002		0.298117	0.849822
		0.298919	1.07236		0.298949	0.842633
		0.299752	1.06636		0.299782	0.836367
		0.300585	1.06011		0.300615	0.830348
		0.301418	1.05148		0.301448	0.824794
		0.30225	1.04291		0.302281	0.817634
		0.303083	1.03595		0.303114	0.810812
		0.303916	1.02724		0.303946	0.803494
		0.304749	1.01888		0.304779	0.795726
		0.305582	1.00918		0.305612	0.787478
		0.306414	0.999882		0.306445	0.779445
		0.307247	0.992579		0.307278	0.772547
		0.30808	0.986198		0.308111	0.767418
		0.308913	0.977762		0.308944	0.761632
		0.309746	0.970629		0.309776	0.755932
		0.310579	0.962417		0.310609	0.749705
		0.311411	0.954916		0.311442	0.744265
		0.312244	0.949142		0.312275	0.737634
		0.313077	0.943146		0.313108	0.73055
		0.31391	0.935473		0.313941	0.723734
		0.314743	0.927585		0.314774	0.717826
		0.315575	0.919682		0.315606	0.7107
		0.316408	0.911302		0.316439	0.705191
		0.317241	0.90529		0.317272	0.700238
		0.318074	0.899011		0.318105	0.694829
		0.318907	0.893465		0.318938	0.689649
		0.31974	0.887261		0.319771	0.684938
		0.320572	0.880164		0.320604	0.67943
		0.321405	0.874566		0.321436	0.673235
		0.322238	0.870084		0.322269	0.667264
		0.323071	0.865143		0.323102	0.661678
		0.323904	0.8595		0.323935	0.657752
		0.324736	0.853014		0.324768	0.655475
		0.325569	0.84632		0.325601	0.653111
		0.326402	0.841151		0.326433	0.649414
		0.327235	0.836143		0.327266	0.645973
		0.328068	0.829695		0.328099	0.641749
		0.3289	0.824625		0.328932	0.63728
		0.329733	0.821018		0.329765	0.633622
		0.330566	0.816031		0.330598	0.628983
		0.331399	0.811789		0.331431	0.624857
		0.332232	0.807627		0.332263	0.620741
		0.333065	0.802862		0.333096	0.61638
		0.333897	0.797389		0.333929	0.612607
		0.33473	0.792021		0.334762	0.609688
		0.335563	0.787574		0.335595	0.607442
		0.336396	0.782962		0.336428	0.603928
		0.337229	0.77767		0.337261	0.598249
		0.338061	0.77209		0.338093	0.593455
		0.338894	0.766791		0.338926	0.589368
		0.339727	0.760858		0.339759	0.585371
		0.34056	0.756471		0.340592	0.580988
		0.341393	0.75166		0.341425	0.576735
		0.342226	0.745109		0.342258	0.573285
		0.343058	0.73879		0.343091	0.569925
		0.343891	0.732728		0.343923	0.566101
		0.344724	0.727006		0.344756	0.560568
		0.345557	0.721764		0.345589	0.554393
		0.34639	0.717547		0.346422	0.548831
		0.347222	0.712948		0.347255	0.543817
		0.348055	0.707745		0.348088	0.539049
		0.348888	0.703256		0.34892	0.535312
		0.349721	0.699447		0.349753	0.530693
		0.350554	0.695114		0.350586	0.526739
		0.351387	0.690973		0.351419	0.523765
		0.352219	0.685686		0.352252	0.520504
		0.353052	0.681083		0.353085	0.516527
		0.353885	0.677234		0.353918	0.51157
		0.354718	0.673669		0.35475	0.50605
		0.355551	0.670283		0.355583	0.50017
		0.356383	0.667305		0.356416	0.494474
		0.357216	0.663987		0.357249	0.488728
		0.358049	0.660155		0.358082	0.484514
		0.358882	0.655903		0.358915	0.481095
		0.359715	0.652248		0.359748	0.478737
		0.360548	0.64954		0.36058	0.475879
		0.36138	0.647294		0.361413	0.472144
		0.362213	0.645221		0.362246	0.468195
		0.363046	0.642214		0.363079	0.462957
		0.363879	0.639369		0.363912	0.459193
		0.364712	0.636968		0.364745	0.456282
		0.365544	0.635094		0.365577	0.453757
		0.366377	0.632858		0.36641	0.451074
		0.36721	0.628965		0.367243	0.449218
		0.368043	0.625175		0.368076	0.448476
		0.368876	0.622583		0.368909	0.445672
		0.369709	0.619299		0.369742	0.442757
		0.370541	0.615207		0.370575	0.442207
		0.371374	0.610828		0.371407	0.440423
		0.372207	0.606456		0.37224	0.437695
		0.37304	0.603461		0.373073	0.43545
		0.373873	0.600476		0.373906	0.433084
		0.374705	0.596712		0.374739	0.431843
		0.375538	0.593547		0.375572	0.429214
		0.376371	0.590096		0.376405	0.42654
		0.377204	0.585523		0.377237	0.424076
		0.378037	0.582537		0.37807	0.421416
		0.37887	0.580662		0.378903	0.420422
		0.379702	0.578706		0.379736	0.416771
		0.380535	0.575493		0.380569	0.412293
		0.381368	0.571243		0.381402	0.408414
		0.382201	0.566331		0.382235	0.406395
		0.383034	0.562505		0.383067	0.403666
		0.383866	0.560285		0.3839	0.401289
		0.384699	0.557328		0.384733	0.39828
		0.385532	0.553203		0.385566	0.395375
		0.386365	0.549079		0.386399	0.394264
		0.387198	0.546055		0.387232	0.391934
		0.38803	0.543918		0.388064	0.389527
		0.388863	0.541654		0.388897	0.384902
		0.389696	0.538808		0.38973	0.382348
		0.390529	0.536163		0.390563	0.37953
		0.391362	0.532547		0.391396	0.375574
		0.392195	0.529319		0.392229	0.372224
		0.393027	0.526311		0.393062	0.369561
		0.39386	0.523309		0.393894	0.367019
		0.394693	0.520401		0.394727	0.365995
		0.395526	0.517631		0.39556	0.363309
		0.396359	0.513813		0.396393	0.361623
		0.397191	0.511021		0.397226	0.359012
		0.398024	0.507802		0.398059	0.356208
		0.398857	0.502357		0.398892	0.355417
		0.39969	0.49765		0.399724	0.351242
		0.400523	0.493605		0.400557	0.350656
		0.401356	0.491054		0.40139	0.350014
		0.402188	0.488834		0.402223	0.347774
		0.403021	0.485482		0.403056	0.345427
		0.403854	0.481339		0.403889	0.343771
		0.404687	0.47682		0.404721	0.341733
		0.40552	0.474566		0.405554	0.339375
		0.406352	0.472001		0.406387	0.336785
		0.407185	0.469193		0.40722	0.333301
		0.408018	0.466982		0.408053	0.331984
		0.408851	0.465528		0.408886	0.330261
		0.409684	0.462998		0.409719	0.327232
		0.410517	0.46113		0.410551	0.325917
		0.411349	0.458061		0.411384	0.324847
		0.412182	0.454996		0.412217	0.321772
		0.413015	0.452195		0.41305	0.319112
		0.413848	0.450824		0.413883	0.316291
		0.414681	0.447889		0.414716	0.312825
		0.415513	0.44494		0.415549	0.309696
		0.416346	0.443033		0.416381	0.308789
		0.417179	0.441765		0.417214	0.307829
		0.418012	0.439023		0.418047	0.305754
		0.418845	0.436733		0.41888	0.304438
		0.419678	0.435894		0.419713	0.303218
		0.42051	0.435608		0.420546	0.301501
		0.421343	0.43373		0.421378	0.298574
		0.422176	0.430643		0.422211	0.296022
		0.423009	0.428163		0.423044	0.293055
		0.423842	0.42669		0.423877	0.291968
		0.424674	0.425694		0.42471	0.29104
		0.425507	0.42559		0.425543	0.289791
		0.42634	0.42438		0.426376	0.288347
		0.427173	0.423038		0.427208	0.287034
		0.428006	0.421717		0.428041	0.285531
		0.428839	0.419667		0.428874	0.282041
		0.429671	0.416385		0.429707	0.280953
		0.430504	0.415319		0.43054	0.28081
		0.431337	0.413921		0.431373	0.278429
		0.43217	0.412926		0.432206	0.276054
		0.433003	0.413031		0.433038	0.275325
		0.433835	0.413867		0.433871	0.274608
		0.434668	0.411604		0.434704	0.274059
		0.435501	0.41106		0.435537	0.272411
		0.436334	0.409764		0.43637	0.270216
		0.437167	0.408031		0.437203	0.268566
		0.438	0.405757		0.438036	0.267632
		0.438832	0.404935		0.438868	0.266926
		0.439665	0.402683		0.439701	0.26533
		0.440498	0.401347		0.440534	0.263794
		0.441331	0.398404		0.441367	0.262117
		0.442164	0.397108		0.4422	0.260142
		0.442996	0.396669		0.443033	0.258906
		0.443829	0.395036		0.443865	0.258149
		0.444662	0.394641		0.444698	0.256617
		0.445495	0.391518		0.445531	0.254648
		0.446328	0.387455		0.446364	0.252889
		0.447161	0.384073		0.447197	0.251849
		0.447993	0.382167		0.44803	0.250029
		0.448826	0.379787		0.448863	0.248426
		0.449659	0.377464		0.449695	0.247565
		0.450492	0.375987		0.450528	0.245302
		0.451325	0.373665		0.451361	0.243342
		0.452157	0.36964		0.452194	0.242463
		0.45299	0.366244		0.453027	0.241259
		0.453823	0.364677		0.45386	0.240228
		0.454656	0.361252		0.454693	0.239281
		0.455489	0.358563		0.455525	0.237464
		0.456321	0.355663		0.456358	0.236595
		0.457154	0.35445		0.457191	0.235648
		0.457987	0.353756		0.458024	0.233712
		0.45882	0.352901		0.458857	0.232197
		0.459653	0.350349		0.45969	0.230898
		0.460486	0.351551		0.460523	0.230049
		0.461318	0.350648		0.461355	0.228932
		0.462151	0.349911		0.462188	0.228062
		0.462984	0.34954		0.463021	0.226843
		0.463817	0.348991		0.463854	0.225955
		0.46465	0.34698		0.464687	0.225269
		0.465482	0.344521		0.46552	0.223364
		0.466315	0.343643		0.466352	0.222162
		0.467148	0.343327		0.467185	0.220526
		0.467981	0.34334		0.468018	0.217768
		0.468814	0.341231		0.468851	0.217428
		0.469647	0.339653		0.469684	0.216146
		0.470479	0.338214		0.470517	0.214117
		0.471312	0.337725		0.47135	0.213696
		0.472145	0.336827		0.472182	0.212492
		0.472978	0.338446		0.473015	0.211102
		0.473811	0.338811		0.473848	0.209854
		0.474643	0.33754		0.474681	0.208833
		0.475476	0.337466		0.475514	0.208482
		0.476309	0.336927		0.476347	0.208128
		0.477142	0.336293		0.47718	0.207043
		0.477975	0.335135		0.478012	0.206498
		0.478808	0.333396		0.478845	0.206357
		0.47964	0.332155		0.479678	0.204509
		0.480473	0.331049		0.480511	0.202506
		0.481306	0.328589		0.481344	0.201346
		0.482139	0.326146		0.482177	0.199477
		0.482972	0.324121		0.48301	0.199508
		0.483804	0.321287		0.483842	0.20001
		0.484637	0.319419		0.484675	0.201357
		0.48547	0.320027		0.485508	0.200769
		0.486303	0.320728		0.486341	0.199518
		0.487136	0.320396		0.487174	0.199137
		0.487969	0.318858		0.488007	0.198233
		0.488801	0.317263		0.488839	0.197561
		0.489634	0.316925		0.489672	0.198493
		0.490467	0.316369		0.490505	0.197294
		0.4913	0.315223		0.491338	0.197118
		0.492133	0.313714		0.492171	0.196619
		0.492965	0.312791		0.493004	0.195661
		0.493798	0.310463		0.493837	0.194962
		0.494631	0.308658		0.494669	0.194397
		0.495464	0.307614		0.495502	0.19439
		0.496297	0.306697		0.496335	0.193643
		0.49713	0.306658		0.497168	0.191601
		0.497962	0.306681		0.498001	0.189588
		0.498795	0.306087		0.498834	0.189366
		0.499628	0.305896		0.499667	0.189918
		0.500461	0.305557		0.500499	0.189685
		0.501294	0.304789		0.501332	0.190062
		0.502126	0.30464		0.502165	0.190294
		0.502959	0.305621		0.502998	0.189837
		0.503792	0.306844		0.503831	0.188637
		0.504625	0.306542		0.504664	0.186493
		0.505458	0.303962		0.505497	0.18507
		0.50629	0.301247		0.506329	0.182772
		0.507123	0.300275		0.507162	0.182004
		0.507956	0.300453		0.507995	0.181431
		0.508789	0.300056		0.508828	0.181872
		0.509622	0.2989		0.509661	0.180852
		0.510455	0.298238		0.510494	0.179947
		0.511287	0.297917		0.511326	0.177859
		0.51212	0.297658		0.512159	0.177082
		0.512953	0.296105		0.512992	0.175758
		0.513786	0.294618		0.513825	0.175459
		0.514619	0.293893		0.514658	0.174842
		0.515451	0.292646		0.515491	0.173576
		0.516284	0.290889		0.516324	0.172796
		0.517117	0.289448		0.517156	0.170896
		0.51795	0.287041		0.517989	0.171467
		0.518783	0.284971		0.518822	0.170394
		0.519616	0.283681		0.519655	0.170014
		0.520448	0.282647		0.520488	0.16817
		0.521281	0.281235		0.521321	0.166151
		0.522114	0.280065		0.522153	0.165001
		0.522947	0.279397		0.522986	0.163552
		0.52378	0.276944		0.523819	0.162289
		0.524612	0.274617		0.524652	0.162571
		0.525445	0.272873		0.525485	0.163414
		0.526278	0.273323		0.526318	0.162338
		0.527111	0.272598		0.527151	0.162265
		0.527944	0.271194		0.527983	0.160881
		0.528777	0.268604		0.528816	0.16089
		0.529609	0.266817		0.529649	0.159148
		0.530442	0.26464		0.530482	0.158407
		0.531275	0.264906		0.531315	0.156823
		0.532108	0.263323		0.532148	0.157123
		0.532941	0.261428		0.532981	0.156582
		0.533773	0.261293		0.533813	0.155847
		0.534606	0.261295		0.534646	0.154887
		0.535439	0.260745		0.535479	0.154271
		0.536272	0.259967		0.536312	0.153438
		0.537105	0.259692		0.537145	0.15277
		0.537938	0.2588		0.537978	0.15315
		0.53877	0.258048		0.538811	0.151139
		0.539603	0.257677		0.539643	0.151359
		0.540436	0.257133		0.540476	0.149761
		0.541269	0.256313		0.541309	0.147762
		0.542102	0.255653		0.542142	0.145464
		0.542934	0.255838		0.542975	0.143953
		0.543767	0.255362		0.543808	0.143636
		0.5446	0.253951		0.54464	0.142627
		0.545433	0.253477		0.545473	0.142026
		0.546266	0.251963		0.546306	0.141009
		0.547099	0.250232		0.547139	0.138971
		0.547931	0.250588		0.547972	0.137026
		0.548764	0.251001		0.548805	0.136407
		0.549597	0.251302		0.549638	0.135145
		0.55043	0.25184		0.55047	0.134513
		0.551263	0.251374		0.551303	0.134942
		0.552095	0.251378		0.552136	0.136361
		0.552928	0.250858		0.552969	0.135399
		0.553761	0.25078		0.553802	0.134159
		0.554594	0.251346		0.554635	0.134071
		0.555427	0.2495		0.555468	0.13428
		0.55626	0.248528		0.5563	0.132801
		0.557092	0.246413		0.557133	0.13243
		0.557925	0.244591		0.557966	0.131919
		0.558758	0.243922		0.558799	0.130035
		0.559591	0.242779		0.559632	0.129334
		0.560424	0.241676		0.560465	0.128231
		0.561256	0.241197		0.561298	0.12911
		0.562089	0.240908		0.56213	0.129243
		0.562922	0.239478		0.562963	0.129282
		0.563755	0.237205		0.563796	0.130077
		0.564588	0.236077		0.564629	0.130097
		0.56542	0.235697		0.565462	0.129136
		0.566253	0.233636		0.566295	0.127781
		0.567086	0.234629		0.567127	0.125719
		0.567919	0.235326		0.56796	0.125636
		0.568752	0.233109		0.568793	0.124964
		0.569585	0.231171		0.569626	0.124036
		0.570417	0.230655		0.570459	0.121989
		0.57125	0.227933		0.571292	0.120967
		0.572083	0.227313		0.572125	0.120577
		0.572916	0.227913		0.572957	0.119837
		0.573749	0.227408		0.57379	0.119522
		0.574581	0.226536		0.574623	0.118483
		0.575414	0.22555		0.575456	0.116584
		0.576247	0.225149		0.576289	0.115233
		0.57708	0.223943		0.577122	0.11556
		0.577913	0.223261		0.577955	0.1148
		0.578746	0.224551		0.578787	0.11409
		0.579578	0.222947		0.57962	0.114518
		0.580411	0.223228		0.580453	0.114715
		0.581244	0.223048		0.581286	0.115627
		0.582077	0.223904		0.582119	0.114345
		0.58291	0.222503		0.582952	0.112431
		0.583742	0.222454		0.583784	0.111669
		0.584575	0.221327		0.584617	0.11027
		0.585408	0.221423		0.58545	0.108113
		0.586241	0.223409		0.586283	0.10708
		0.587074	0.224006		0.587116	0.10791
		0.587907	0.221344		0.587949	0.109272
		0.588739	0.221762		0.588782	0.108531
		0.589572	0.222939		0.589614	0.108475
		0.590405	0.22292		0.590447	0.106973
		0.591238	0.222029		0.59128	0.108561
		0.592071	0.222458		0.592113	0.108424
		0.592903	0.222197		0.592946	0.107213
		0.593736	0.221661		0.593779	0.105554
		0.594569	0.220375		0.594612	0.105127
		0.595402	0.21927		0.595444	0.105864
		0.596235	0.217772		0.596277	0.106084
		0.597068	0.216342		0.59711	0.105479
		0.5979	0.217288		0.597943	0.104416
		0.598733	0.218414		0.598776	0.104161
		0.599566	0.217951		0.599609	0.103316
		0.600399	0.217838		0.600442	0.10115
		0.601232	0.217619		0.601274	0.099293
		0.602064	0.217118		0.602107	0.097634
		0.602897	0.215071		0.60294	0.097319
		0.60373	0.21591		0.603773	0.09782
		0.604563	0.217034		0.604606	0.097511
		0.605396	0.217634		0.605439	0.096505
		0.606229	0.215943		0.606271	0.096851
		0.607061	0.213567		0.607104	0.096563
		0.607894	0.212682		0.607937	0.093855
		0.608727	0.212506		0.60877	0.092591
		0.60956	0.209305		0.609603	0.092786
		0.610393	0.206428		0.610436	0.092011
		0.611225	0.206393		0.611269	0.091111
		0.612058	0.204422		0.612101	0.089239
		0.612891	0.202807		0.612934	0.088545
		0.613724	0.201158		0.613767	0.087861
		0.614557	0.199311		0.6146	0.088155
		0.615389	0.198115		0.615433	0.088022
		0.616222	0.19825		0.616266	0.087775
		0.617055	0.197767		0.617099	0.087259
		0.617888	0.198591		0.617931	0.08644
		0.618721	0.195663		0.618764	0.085804
		0.619554	0.19474		0.619597	0.085489
		0.620386	0.193471		0.62043	0.085967
		0.621219	0.192114		0.621263	0.086291
		0.622052	0.19212		0.622096	0.086447
		0.622885	0.191769		0.622929	0.086998
		0.623718	0.191724		0.623761	0.087661
		0.62455	0.190267		0.624594	0.087513
		0.625383	0.187691		0.625427	0.087063
		0.626216	0.185997		0.62626	0.087118
		0.627049	0.184367		0.627093	0.087107
		0.627882	0.183234		0.627926	0.086762
		0.628715	0.183552		0.628758	0.087631
		0.629547	0.183256		0.629591	0.088128
		0.63038	0.18402		0.630424	0.087854
		0.631213	0.184392		0.631257	0.087912
		0.632046	0.183408		0.63209	0.088645
		0.632879	0.183887		0.632923	0.088269
		0.633711	0.184191		0.633756	0.086375
		0.634544	0.184222		0.634588	0.08484
		0.635377	0.183735		0.635421	0.084019
		0.63621	0.18208		0.636254	0.082325
		0.637043	0.181547		0.637087	0.080501
		0.637876	0.181906		0.63792	0.080023
		0.638708	0.182153		0.638753	0.079931
		0.639541	0.183291		0.639585	0.079526
		0.640374	0.182425		0.640418	0.078833
		0.641207	0.18279		0.641251	0.07845
		0.64204	0.183387		0.642084	0.078111
		0.642872	0.183354		0.642917	0.076693
		0.643705	0.182043		0.64375	0.07525
		0.644538	0.180701		0.644583	0.07333
		0.645371	0.181021		0.645415	0.071653
		0.646204	0.180697		0.646248	0.071682
		0.647037	0.181957		0.647081	0.071291
		0.647869	0.183349		0.647914	0.070219
		0.648702	0.183881		0.648747	0.069595
		0.649535	0.182255		0.64958	0.06969
		0.650368	0.180977		0.650413	0.069388
		0.651201	0.180455		0.651245	0.069029
		0.652033	0.179534		0.652078	0.069126
		0.652866	0.178615		0.652911	0.068482
		0.653699	0.179184		0.653744	0.068302
		0.654532	0.180538		0.654577	0.070174
		0.655365	0.180656		0.65541	0.071039
		0.656198	0.181034		0.656243	0.07114
		0.65703	0.183006		0.657075	0.072112
		0.657863	0.182081		0.657908	0.072808
		0.658696	0.181174		0.658741	0.072018
		0.659529	0.179613		0.659574	0.071403
		0.660362	0.17911		0.660407	0.071158
		0.661194	0.179026		0.66124	0.07044
		0.662027	0.178717		0.662072	0.069965
		0.66286	0.178188		0.662905	0.070063
		0.663693	0.176258		0.663738	0.071274
		0.664526	0.175761		0.664571	0.071719
		0.665358	0.17602		0.665404	0.071586
		0.666191	0.175877		0.666237	0.07149
		0.667024	0.17613		0.66707	0.071532
		0.667857	0.175717		0.667902	0.070813
		0.66869	0.174657		0.668735	0.071629
		0.669523	0.17448		0.669568	0.072021
		0.670355	0.174845		0.670401	0.07078
		0.671188	0.175368		0.671234	0.070244
		0.672021	0.175484		0.672067	0.069326
		0.672854	0.175111		0.6729	0.068726
		0.673687	0.174923		0.673732	0.068151
		0.674519	0.173748		0.674565	0.067763
		0.675352	0.1715		0.675398	0.06619
		0.676185	0.171299		0.676231	0.064353
		0.677018	0.170536		0.677064	0.063866
		0.677851	0.168483		0.677897	0.062245
		0.678684	0.168082		0.67873	0.06142
		0.679516	0.168133		0.679562	0.061387
		0.680349	0.167434		0.680395	0.061855
		0.681182	0.16674		0.681228	0.061241
		0.682015	0.166567		0.682061	0.060294
		0.682848	0.165346		0.682894	0.06034
		0.68368	0.16437		0.683727	0.060547
		0.684513	0.164057		0.684559	0.059141
		0.685346	0.164048		0.685392	0.057479
		0.686179	0.16331		0.686225	0.056996
		0.687012	0.162704		0.687058	0.056613
		0.687845	0.161476		0.687891	0.05414
		0.688677	0.160415		0.688724	0.054249
		0.68951	0.160118		0.689557	0.053247
		0.690343	0.15934		0.690389	0.053427
		0.691176	0.15965		0.691222	0.05356
		0.692009	0.160043		0.692055	0.052408
		0.692841	0.159603		0.692888	0.052493
		0.693674	0.159143		0.693721	0.053853
		0.694507	0.157712		0.694554	0.054796
		0.69534	0.156755		0.695387	0.05385
		0.696173	0.156667		0.696219	0.054639
		0.697006	0.155665		0.697052	0.055895
		0.697838	0.155819		0.697885	0.054767
		0.698671	0.156932		0.698718	0.054049
		0.699504	0.156116		0.699551	0.053745
		0.700337	0.154281		0.700384	0.054177
		0.70117	0.153607		0.701217	0.052845
		0.702002	0.152804		0.702049	0.053253
		0.702835	0.152318		0.702882	0.053272
		0.703668	0.152046		0.703715	0.053169
		0.704501	0.152221		0.704548	0.051533
		0.705334	0.152047		0.705381	0.05065
		0.706167	0.151747		0.706214	0.050259
		0.706999	0.151379		0.707046	0.050217
		0.707832	0.149847		0.707879	0.050893
		0.708665	0.148869		0.708712	0.052103
		0.709498	0.148953		0.709545	0.050631
		0.710331	0.148505		0.710378	0.050463
		0.711163	0.148998		0.711211	0.049465
		0.711996	0.148583		0.712044	0.045804
		0.712829	0.148176		0.712876	0.044268
		0.713662	0.148367		0.713709	0.043909
		0.714495	0.149599		0.714542	0.039788
		0.715328	0.151145		0.715375	0.039592
		0.71616	0.15196		0.716208	0.039691
		0.716993	0.1515		0.717041	0.039048
		0.717826	0.151003		0.717874	0.038157
		0.718659	0.150074		0.718706	0.039339
		0.719492	0.148782		0.719539	0.039343
		0.720324	0.149139		0.720372	0.039244
		0.721157	0.151263		0.721205	0.038292
		0.72199	0.15277		0.722038	0.037788
		0.722823	0.153778		0.722871	0.037332
		0.723656	0.153683		0.723703	0.036655
		0.724488	0.153357		0.724536	0.036342
		0.725321	0.154648		0.725369	0.03662
		0.726154	0.155085		0.726202	0.036667
		0.726987	0.154926		0.727035	0.036603
		0.72782	0.154112		0.727868	0.036042
		0.728653	0.155918		0.728701	0.03579
		0.729485	0.157648		0.729533	0.035855
		0.730318	0.156904		0.730366	0.03581
		0.731151	0.15731		0.731199	0.034984
		0.731984	0.1571		0.732032	0.035457
		0.732817	0.156312		0.732865	0.036005
		0.733649	0.155097		0.733698	0.037369
		0.734482	0.154916		0.734531	0.037501
		0.735315	0.154251		0.735363	0.037629
		0.736148	0.152665		0.736196	0.037266
		0.736981	0.151422		0.737029	0.037338
		0.737814	0.152324		0.737862	0.036846
		0.738646	0.153127		0.738695	0.035122
		0.739479	0.152331		0.739528	0.033651
		0.740312	0.153062		0.74036	0.032617
		0.741145	0.153049		0.741193	0.03179
		0.741978	0.149634		0.742026	0.032103
		0.74281	0.148936		0.742859	0.031438
		0.743643	0.147796		0.743692	0.030959
		0.744476	0.147765		0.744525	0.030502
		0.745309	0.148195		0.745358	0.029684
		0.746142	0.145611		0.74619	0.029049
		0.746975	0.145816		0.747023	0.028581
		0.747807	0.143469		0.747856	0.029105
		0.74864	0.144381		0.748689	0.028371
		0.749473	0.470868		0.749522	0.027397
		0.750306	1.12739		0.750355	0.027166
		0.751139	1.77254		0.751188	0.026513
		0.751971	2.49123		0.75202	0.025689
		0.752804	2.80602		0.752853	0.02554
		0.753637	2.82154		0.753686	0.025173
		0.75447	2.8217		0.754519	0.023415
		0.755303	2.82207		0.755352	0.022715
		0.756136	2.82001		0.756185	0.023185
		0.756968	2.81942		0.757017	0.023038
		0.757801	2.82042		0.75785	0.022761
		0.758634	2.81886		0.758683	0.022444
		0.759467	2.81772		0.759516	0.021861
		0.7603	2.81811		0.760349	0.021695
		0.761132	2.81772		0.761182	0.021489
		0.761965	2.81672		0.762015	0.020851
		0.762798	2.81744		0.762847	0.019402
		0.763631	2.81628		0.76368	0.018528
		0.764464	2.81495		0.764513	0.018509
		0.765297	2.81359		0.765346	0.019122
		0.766129	2.81337		0.766179	0.019342
		0.766962	2.81216		0.767012	0.019914
		0.767795	2.81028		0.767845	0.020175
		0.768628	2.81026		0.768677	0.019002
		0.769461	2.75604		0.76951	0.019823
		0.770293	2.3765		0.770343	0.020588
		0.771126	1.67255		0.771176	0.019894
		0.771959	1.00441		0.772009	0.019385
		0.772792	0.375973		0.772842	0.020725
		0.773625	0.122648		0.773675	0.020764
		0.774458	0.124104		0.774507	0.021483
		0.77529	0.123615		0.77534	0.022081
		0.776123	0.121732		0.776173	0.022606
		0.776956	0.121706		0.777006	0.023037
		0.777789	0.12201		0.777839	0.022815
		0.778622	0.12107		0.778672	0.022642
		0.779454	0.120326		0.779504	0.022462
		0.780287	0.120131		0.780337	0.022454
		0.78112	0.119963		0.78117	0.022697
		0.781953	0.118717		0.782003	0.022411
		0.782786	0.11763		0.782836	0.023528
		0.783619	0.117224		0.783669	0.024802
		0.784451	0.116839		0.784502	0.025634
		0.785284	0.11749		0.785334	0.027955
		0.786117	0.117745		0.786167	0.027764
		0.78695	0.117963		0.787	0.027132
		0.787783	0.119053		0.787833	0.026585
		0.788615	0.11964		0.788666	0.024998
		0.789448	0.119291		0.789499	0.025594
		0.790281	0.117932		0.790332	0.024761
		0.791114	0.116839		0.791164	0.024625
		0.791947	0.117183		0.791997	0.023257
		0.79278	0.117664		0.79283	0.022244
		0.793612	0.117142		0.793663	0.020665
		0.794445	0.11675		0.794496	0.019305
		0.795278	0.115892		0.795329	0.020241
		0.796111	0.11618		0.796162	0.019651
		0.796944	0.11665		0.796994	0.020236
		0.797776	0.116896		0.797827	0.018846
		0.798609	0.116636		0.79866	0.017758
		0.799442	0.117013		0.799493	0.017087
		0.800275	0.117652		0.800326	0.017676
		0.801108	0.116786		0.801159	0.016704
		0.801941	0.116028		0.801991	0.015889
		0.802773	0.116581		0.802824	0.016922
		0.803606	0.1167		0.803657	0.016564
		0.804439	0.116264		0.80449	0.014829
		0.805272	0.116423		0.805323	0.014614
		0.806105	0.115857		0.806156	0.014112
		0.806937	0.115733		0.806989	0.013946
		0.80777	0.114911		0.807821	0.012747
		0.808603	0.113641		0.808654	0.010645
		0.809436	0.112387		0.809487	0.011305
		0.810269	0.112543		0.81032	0.010856
		0.811101	0.11416		0.811153	0.011079
		0.811934	0.114081		0.811986	0.00855
		0.812767	0.113329		0.812819	0.008276
		0.8136	0.111662		0.813651	0.009172
		0.814433	0.112612		0.814484	0.010591
		0.815266	0.111156		0.815317	0.010402
		0.816098	0.108878		0.81615	0.009128
		0.816931	0.108172		0.816983	0.007554
		0.817764	0.107448		0.817816	0.006629
		0.818597	0.105758		0.818649	0.006488
		0.81943	0.104465		0.819481	0.006022
		0.820262	0.104057		0.820314	0.005566
		0.821095	0.102668		0.821147	0.004598
		0.821928	0.101375		0.82198	0.002856
		0.822761	0.102007		0.822813	0.003769
		0.823594	0.102214		0.823646	0.002372
		0.824427	0.10197		0.824478	0.002256
		0.825259	0.102005		0.825311	0.001821
		0.826092	0.10233		0.826144	0.000673
		0.826925	0.100698		0.826977	-0.001729
		0.827758	0.099715		0.82781	-0.002132
		0.828591	0.098187		0.828643	-0.00173
		0.829423	0.097828		0.829476	-0.001444
		0.830256	0.098394		0.830308	-0.00227
		0.831089	0.099123		0.831141	-0.003299
		0.831922	0.098375		0.831974	-0.003279
		0.832755	0.096679		0.832807	-0.002839
		0.833588	0.096982		0.83364	-0.002692
		0.83442	0.096686		0.834473	-0.003934
		0.835253	0.096985		0.835306	-0.005408
		0.836086	0.096083		0.836138	-0.005183
		0.836919	0.097689		0.836971	-0.005237
		0.837752	0.099156		0.837804	-0.004357
		0.838584	0.099254		0.838637	-0.003819
		0.839417	0.099694		0.83947	-0.002239
		0.84025	0.101334		0.840303	-0.002589
		0.841083	0.101876		0.841136	-0.003668
		0.841916	0.101332		0.841968	-0.003464
		0.842749	0.102823		0.842801	-0.001378
		0.843581	0.1026		0.843634	-0.002492
		0.844414	0.10169		0.844467	-0.001772
		0.845247	0.101614		0.8453	-0.002891
		0.84608	0.10067		0.846133	-0.002858
		0.846913	0.100135		0.846965	-0.001545
		0.847745	0.102609		0.847798	-0.002556
		0.848578	0.103467		0.848631	-0.002332
		0.849411	0.103725		0.849464	-0.002422
		0.850244	0.102537		0.850297	-0.001703
		0.851077	0.102561		0.85113	-0.001411
		0.85191	0.102651		0.851963	-0.00026
		0.852742	0.101998		0.852795	0.000684
		0.853575	0.102513		0.853628	0.00166
		0.854408	0.102812		0.854461	0.000734
		0.855241	0.103487		0.855294	0.001484
		0.856074	0.102379		0.856127	0.001862
		0.856906	0.10276		0.85696	0.001588
		0.857739	0.10229		0.857792	0.00158
		0.858572	0.101816		0.858625	0.001993
		0.859405	0.100092		0.859458	0.00101
		0.860238	0.099782		0.860291	3.3e-05
		0.861071	0.100367		0.861124	0.002132
		0.861903	0.100859		0.861957	0.003352
		0.862736	0.100166		0.86279	0.001153
		0.863569	0.098719		0.863622	-0.000744
		0.864402	0.096611		0.864455	-4e-05
		0.865235	0.096035		0.865288	-3e-05
		0.866067	0.095857		0.866121	-2.1e-05
		0.8669	0.095593		0.866954	0.000429
		0.867733	0.095546		0.867787	-0.00189
		0.868566	0.093514		0.86862	-0.000733
		0.869399	0.094058		0.869452	-0.00291
		0.870231	0.094572		0.870285	-0.002013
		0.871064	0.095303		0.871118	-0.002151
		0.871897	0.094909		0.871951	-0.002758
		0.87273	0.093782		0.872784	-0.003836
		0.873563	0.09411		0.873617	-0.004846
		0.874396	0.094483		0.87445	-0.004929
		0.875228	0.094393		0.875282	-0.004082
		0.876061	0.092841		0.876115	-0.005665
		0.876894	0.094431		0.876948	-0.006449
		0.877727	0.093993		0.877781	-0.006034
		0.87856	0.092836		0.878614	-0.00704
		0.879392	0.091966		0.879447	-0.00667
		0.880225	0.09102		0.880279	-0.005902
		0.881058	0.090476		0.881112	-0.007028
		0.881891	0.088851		0.881945	-0.006739
		0.882724	0.086984		0.882778	-0.007096
		0.883557	0.086967		0.883611	-0.005253
		0.884389	0.087807		0.884444	-0.004664
		0.885222	0.08981		0.885277	-0.003479
		0.886055	0.09086		0.886109	-0.003744
		0.886888	0.091142		0.886942	-0.003614
		0.887721	0.091754		0.887775	-0.004386
		0.888553	0.090615		0.888608	-0.002877
		0.889386	0.090537		0.889441	-0.002095
		0.890219	0.088973		0.890274	-0.001196
		0.891052	0.088595		0.891107	-0.002618
		0.891885	0.08807		0.891939	-0.003837
		0.892718	0.087849		0.892772	-0.00426
		0.89355	0.089391		0.893605	-0.004287
		0.894383	0.089868		0.894438	-0.004624
		0.895216	0.088945		0.895271	-0.004864
		0.896049	0.089503		0.896104	-0.00532
		0.896882	0.091047		0.896936	-0.003955
		0.897714	0.089617		0.897769	-0.004027
		0.898547	0.089866		0.898602	-0.005406
		0.89938	0.090145		0.899435	-0.004568
		0.900213	0.090449		0.900268	-0.006552
		0.901046	0.090643		0.901101	-0.007214
		0.901879	0.090865		0.901934	-0.006794
		0.902711	0.091326		0.902766	-0.007967
		0.903544	0.091986		0.903599	-0.007836
		0.904377	0.092685		0.904432	-0.00817
		0.90521	0.092841		0.905265	-0.009181
		0.906043	0.09151		0.906098	-0.009334
		0.906875	0.09109		0.906931	-0.007852
		0.907708	0.089733		0.907764	-0.007244
		0.908541	0.08915		0.908596	-0.007035
		0.909374	0.090186		0.909429	-0.006879
		0.910207	0.089631		0.910262	-0.007798
		0.91104	0.088422		0.911095	-0.008048
		0.911872	0.087246		0.911928	-0.00857
		0.912705	0.088534		0.912761	-0.008389
		0.913538	0.086194		0.913594	-0.007334
		0.914371	0.085519		0.914426	-0.007683
		0.915204	0.084771		0.915259	-0.007302
		0.916036	0.083391		0.916092	-0.008259
		0.916869	0.082463		0.916925	-0.008265
		0.917702	0.080978		0.917758	-0.008265
		0.918535	0.079508		0.918591	-0.007984
		0.919368	0.077234		0.919423	-0.008144
		0.9202	0.077511		0.920256	-0.008464
		0.921033	0.078771		0.921089	-0.009009
		0.921866	0.078094		0.921922	-0.010171
		0.922699	0.076581		0.922755	-0.011389
		0.923532	0.076171		0.923588	-0.012315
		0.924365	0.075696		0.924421	-0.012866
		0.925197	0.073992		0.925253	-0.013324
		0.92603	0.074088		0.926086	-0.012726
		0.926863	0.072487		0.926919	-0.014029
		0.927696	0.07141		0.927752	-0.015587
		0.928529	0.072245		0.928585	-0.016262
		0.929361	0.071565		0.929418	-0.016197
		0.930194	0.071354		0.930251	-0.016901
		0.931027	0.069657		0.931083	-0.017047
		0.93186	0.071227		0.931916	-0.017489
		0.932693	0.070843		0.932749	-0.01691
		0.933526	0.068432		0.933582	-0.017238
		0.934358	0.070155		0.934415	-0.017575
		0.935191	0.069071		0.935248	-0.017463
		0.936024	0.070377		0.936081	-0.018249
		0.936857	0.070747		0.936913	-0.017271
		0.93769	0.070459		0.937746	-0.017301
		0.938522	0.071		0.938579	-0.017292
		0.939355	0.072607		0.939412	-0.016837
		0.940188	0.074099		0.940245	-0.017043
		0.941021	0.074589		0.941078	-0.016756
		0.941854	0.073266		0.94191	-0.015251
		0.942687	0.073961		0.942743	-0.014793
		0.943519	0.074204		0.943576	-0.014671
		0.944352	0.073196		0.944409	-0.014102
		0.945185	0.072578		0.945242	-0.01457
		0.946018	0.07288		0.946075	-0.015384
		0.946851	0.072243		0.946908	-0.015228
		0.947683	0.074606		0.94774	-0.015416
		0.948516	0.075255		0.948573	-0.016569
		0.949349	0.075826		0.949406	-0.016564
		0.950182	0.076393		0.950239	-0.016101
		0.951015	0.076885		0.951072	-0.01551
		0.951848	0.077465		0.951905	-0.014902
		0.95268	0.076523		0.952738	-0.014653
		0.953513	0.076327		0.95357	-0.014884
		0.954346	0.077168		0.954403	-0.014655
		0.955179	0.075084		0.955236	-0.015035
		0.956012	0.074946		0.956069	-0.014401
		0.956844	0.074656		0.956902	-0.012872
		0.957677	0.076363		0.957735	-0.012222
		0.95851	0.075956		0.958568	-0.011173
		0.959343	0.074963		0.9594	-0.010429
		0.960176	0.074023		0.960233	-0.010401
		0.961009	0.074623		0.961066	-0.010562
		0.961841	0.074629		0.961899	-0.012012
		0.962674	0.073394		0.962732	-0.01369
		0.963507	0.072853		0.963565	-0.013492
		0.96434	0.073229		0.964397	-0.013607
		0.965173	0.074225		0.96523	-0.013889
		0.966005	0.073943		0.966063	-0.013334
		0.966838	0.073078		0.966896	-0.012284
		0.967671	0.07248		0.967729	-0.012341
		0.968504	0.071567		0.968562	-0.01211
		0.969337	0.071796		0.969395	-0.012439
		0.970169	0.071522		0.970227	-0.013465
		0.971002	0.071313		0.97106	-0.014365
		0.971835	0.071134		0.971893	-0.01412
		0.972668	0.071308		0.972726	-0.01436
		0.973501	0.072268		0.973559	-0.014254
		0.974334	0.073836		0.974392	-0.014412
		0.975166	0.073404		0.975224	-0.015471
		0.975999	0.074018		0.976057	-0.015505
		0.976832	0.073608		0.97689	-0.016353
		0.977665	0.073133		0.977723	-0.018708
		0.978498	0.071928		0.978556	-0.020406
		0.97933	0.071905		0.979389	-0.022224
		0.980163	0.073497		0.980222	-0.023883
		0.980996	0.075351		0.981054	-0.025602
		0.981829	0.074392		0.981887	-0.025608
		0.982662	0.073788		0.98272	-0.02535
		0.983495	0.074774		0.983553	-0.024971
		0.984327	0.074491		0.984386	-0.0249
		0.98516	0.073473		0.985219	-0.024382
		0.985993	0.072748		0.986052	-0.024945
		0.986826	0.073281		0.986884	-0.026136
		0.987659	0.073246		0.987717	-0.027518
		0.988491	0.074067		0.98855	-0.027499
		0.989324	0.074514		0.989383	-0.0275
		0.990157	0.074191		0.990216	-0.027036
		0.99099	0.074412		0.991049	-0.026617
		0.991823	0.074092		0.991882	-0.027612
		0.992656	0.073687		0.992714	-0.029924
		0.993488	0.073427		0.993547	-0.03004
		0.994321	0.071931		0.99438	-0.030254
		0.995154	0.071621		0.995213	-0.031489
		0.995987	0.073061		0.996046	-0.031394
		0.99682	0.073507		0.996879	-0.030851
		0.997652	0.072491		0.997712	-0.032305
		0.998485	0.071765		0.998544	-0.032397
		0.999318	0.072734		0.999377	-0.032878
		1.00015	0.072417		1.00021	-0.033698
		1.00098	0.071466		1.00104	-0.033808
		1.00182	0.069537		1.00188	-0.033891
		1.00265	0.068635		1.00271	-0.035101
		1.00348	0.068344		1.00354	-0.035711
		1.00432	0.06758		1.00437	-0.036537
		1.00515	0.06796		1.00521	-0.036957
		1.00598	0.069635		1.00604	-0.037859
		1.00681	0.0701		1.00687	-0.038299
		1.00765	0.0693		1.00771	-0.038211
		1.00848	0.070024		1.00854	-0.038508
		1.00931	0.070067		1.00937	-0.039917
		1.01015	0.070024		1.0102	-0.039296
		1.01098	0.06925		1.01104	-0.040311
		1.01181	0.068506		1.01187	-0.040598
		1.01264	0.068285		1.0127	-0.039698
		1.01348	0.067699		1.01354	-0.038968
		1.01431	0.067992		1.01437	-0.040054
		1.01514	0.067778		1.0152	-0.04046
		1.01597	0.066704		1.01603	-0.038626
		1.01681	0.066177		1.01687	-0.038769
		1.01764	0.066291		1.0177	-0.040139
		1.01847	0.066834		1.01853	-0.039992
		1.01931	0.066106		1.01937	-0.042351
		1.02014	0.0647		1.0202	-0.041016
		1.02097	0.063153		1.02103	-0.040371
		1.0218	0.061233		1.02186	-0.040113
		1.02264	0.060771		1.0227	-0.038915
		1.02347	0.059462		1.02353	-0.038429
		1.0243	0.058209		1.02436	-0.037847
		1.02513	0.058248		1.0252	-0.038229
		1.02597	0.057876		1.02603	-0.038311
		1.0268	0.056242		1.02686	-0.03861
		1.02763	0.054786		1.02769	-0.039443
		1.02847	0.053221		1.02853	-0.040041
		1.0293	0.051396		1.02936	-0.039766
		1.03013	0.050687		1.03019	-0.039704
		1.03096	0.050755		1.03103	-0.040372
		1.0318	0.051408		1.03186	-0.039947
		1.03263	0.049829		1.03269	-0.040158
		1.03346	0.048454		1.03352	-0.039717
		1.0343	0.047758		1.03436	-0.040042
		1.03513	0.04748		1.03519	-0.040255
		1.03596	0.048702		1.03602	-0.039844
		1.03679	0.048939		1.03686	-0.03984
		1.03763	0.048992		1.03769	-0.038971
		1.03846	0.050406		1.03852	-0.038731
		1.03929	0.051816		1.03935	-0.038083
		1.04013	0.052143		1.04019	-0.036906
		1.04096	0.053749		1.04102	-0.03708
		1.04179	0.056625		1.04185	-0.036669
		1.04262	0.059788		1.04269	-0.036356
		1.04346	0.061401		1.04352	-0.036434
		1.04429	0.063112		1.04435	-0.037114
		1.04512	0.064033		1.04518	-0.037547
		1.04596	0.063547		1.04602	-0.037487
		1.04679	0.063541		1.04685	-0.038203
		1.04762	0.063523		1.04768	-0.037719
		1.04845	0.065312		1.04852	-0.036031
		1.04929	0.065727		1.04935	-0.036432
		1.05012	0.066337		1.05018	-0.036834
		1.05095	0.065464		1.05101	-0.037425
		1.05179	0.064562		1.05185	-0.037581
		1.05262	0.063258		1.05268	-0.038043
		1.05345	0.065123		1.05351	-0.038531
		1.05428	0.066559		1.05435	-0.039103
		1.05512	0.065775		1.05518	-0.03909
		1.05595	0.065183		1.05601	-0.038341
		1.05678	0.064362		1.05684	-0.038675
		1.05761	0.063602		1.05768	-0.03972
		1.05845	0.062886		1.05851	-0.040623
		1.05928	0.060949		1.05934	-0.041704
		1.06011	0.060396		1.06018	-0.042035
		1.06095	0.059427		1.06101	-0.04168
		1.06178	0.057246		1.06184	-0.042035
		1.06261	0.054387		1.06267	-0.04251
		1.06344	0.052712		1.06351	-0.043473
		1.06428	0.052209		1.06434	-0.044562
		1.06511	0.052441		1.06517	-0.046356
		1.06594	0.052196		1.06601	-0.047431
		1.06678	0.053307		1.06684	-0.047035
		1.06761	0.05359		1.06767	-0.045985
		1.06844	0.054458		1.0685	-0.046049
		1.06927	0.054776		1.06934	-0.046897
		1.07011	0.056353		1.07017	-0.048369
		1.07094	0.055116		1.071	-0.047361
		1.07177	0.054472		1.07184	-0.045825
		1.07261	0.054129		1.07267	-0.044908
		1.07344	0.053632		1.0735	-0.04562
		1.07427	0.053643		1.07433	-0.045019
		1.0751	0.052896		1.07517	-0.045669
		1.07594	0.054149		1.076	-0.047611
		1.07677	0.054867		1.07683	-0.049019
		1.0776	0.054469		1.07767	-0.049845
		1.07844	0.053788		1.0785	-0.049587
		1.07927	0.053481		1.07933	-0.050313
		1.0801	0.053406		1.08016	-0.051107
		1.08093	0.052059		1.081	-0.051203
		1.08177	0.052936		1.08183	-0.051085
		1.0826	0.054361		1.08266	-0.050119
		1.08343	0.055282		1.0835	-0.050949
		1.08427	0.056103		1.08433	-0.050928
		1.0851	0.054923		1.08516	-0.051321
		1.08593	0.054485		1.08599	-0.051065
		1.08676	0.053267		1.08683	-0.050055
		1.0876	0.052279		1.08766	-0.049591
		1.08843	0.050622		1.08849	-0.050558
		1.08926	0.04878		1.08933	-0.051382
		1.0901	0.047469		1.09016	-0.051658
		1.09093	0.047975		1.09099	-0.05189
		1.09176	0.047005		1.09182	-0.052428
		1.09259	0.048427		1.09266	-0.053611
		1.09343	0.048012		1.09349	-0.055496
		1.09426	0.0486		1.09432	-0.056544
		1.09509	0.046902		1.09516	-0.056869
		1.09593	0.04631		1.09599	-0.056937
		1.09676	0.046313		1.09682	-0.055679
		1.09759	0.045295		1.09765	-0.055354
		1.09842	0.045075		1.09849	-0.055149
		1.09926	0.04643		1.09932	-0.055166
		1.10009	0.047198		1.10015	-0.054846
		1.10092	0.047054		1.10099	-0.054169
		1.10176	0.047805		1.10182	-0.054094
		1.10259	0.048826		1.10265	-0.054315
		1.10342	0.048579		1.10348	-0.054572
		1.10425	0.048021		1.10432	-0.05477
		1.10509	0.047959		1.10515	-0.056031
		1.10592	0.047529		1.10598	-0.056267
		1.10675	0.04908		1.10682	-0.055159
		1.10758	0.050287		1.10765	-0.054513
		1.10842	0.050319		1.10848	-0.054802
		1.10925	0.049688		1.10931	-0.054353
		1.11008	0.05104		1.11015	-0.053996
		1.11092	0.051484		1.11098	-0.054378
		1.11175	0.051754		1.11181	-0.054252
		1.11258	0.052752		1.11265	-0.054184
		1.11341	0.054942		1.11348	-0.05465
		1.11425	0.053406		1.11431	-0.053671
		1.11508	0.054525		1.11514	-0.052872
		1.11591	0.054359		1.11598	-0.052875
		1.11675	0.056853		1.11681	-0.053419
		1.11758	0.057927		1.11764	-0.055012
		1.11841	0.057573		1.11848	-0.055233
		1.11924	0.057869		1.11931	-0.055821
		1.12008	0.057745		1.12014	-0.056569
		1.12091	0.056567		1.12097	-0.057635
		1.12174	0.056656		1.12181	-0.05883
		1.12258	0.057486		1.12264	-0.060159
		1.12341	0.057518		1.12347	-0.061079
		1.12424	0.056829		1.12431	-0.062705
		1.12507	0.056971		1.12514	-0.062108
		1.12591	0.056767		1.12597	-0.061958
		1.12674	0.055573		1.1268	-0.06189
		1.12757	0.05543		1.12764	-0.063146
		1.12841	0.055067		1.12847	-0.063785
		1.12924	0.055523		1.1293	-0.065383
		1.13007	0.056486		1.13013	-0.065933
		1.1309	0.05567		1.13097	-0.066076
		1.13174	0.055248		1.1318	-0.065115
		1.13257	0.055426		1.13263	-0.064651
		1.1334	0.053988		1.13347	-0.063856
		1.13423	0.052691		1.1343	-0.063137
		1.13507	0.052912		1.13513	-0.064071
		1.1359	0.052468		1.13596	-0.064617
		1.13673	0.051563		1.1368	-0.0645
		1.13757	0.051184		1.13763	-0.06426
		1.1384	0.05169		1.13846	-0.06386
		1.13923	0.052399		1.1393	-0.063901
		1.14006	0.051989		1.14013	-0.062923
		1.1409	0.051374		1.14096	-0.061836
		1.14173	0.051424		1.14179	-0.060233
		1.14256	0.051771		1.14263	-0.059981
		1.14339	0.051332		1.14346	-0.05859
		1.14423	0.050019		1.14429	-0.057299
		1.14506	0.049491		1.14513	-0.056419
		1.14589	0.049819		1.14596	-0.057894
		1.14673	0.050412		1.14679	-0.057389
		1.14756	0.050713		1.14762	-0.056931
		1.14839	0.050338		1.14846	-0.056164
		1.14922	0.048919		1.14929	-0.057112
		1.15006	0.048141		1.15012	-0.05524
		1.15089	0.048976		1.15096	-0.055747
		1.15172	0.050516		1.15179	-0.05663
		1.15256	0.051486		1.15262	-0.057863
		1.15339	0.052485		1.15345	-0.058522
		1.15422	0.054069		1.15429	-0.059126
		1.15505	0.054168		1.15512	-0.06005
		1.15589	0.053568		1.15595	-0.058821
		1.15672	0.053238		1.15679	-0.0586
		1.15755	0.053428		1.15762	-0.057785
		1.15839	0.053226		1.15845	-0.056945
		1.15922	0.051351		1.15928	-0.056163
		1.16005	0.049815		1.16012	-0.055713
		1.16088	0.04929		1.16095	-0.057002
		1.16172	0.049039		1.16178	-0.057956
		1.16255	0.049242		1.16262	-0.059287
		1.16338	0.048501		1.16345	-0.059817
		1.16422	0.047519		1.16428	-0.061367
		1.16505	0.048032		1.16511	-0.06231
		1.16588	0.049113		1.16595	-0.062745
		1.16671	0.048195		1.16678	-0.063407
		1.16755	0.046996		1.16761	-0.064307
		1.16838	0.047103		1.16845	-0.06543
		1.16921	0.046497		1.16928	-0.065729
		1.17005	0.046959		1.17011	-0.064547
		1.17088	0.047031		1.17094	-0.066043
		1.17171	0.046624		1.17178	-0.066591
		1.17254	0.046495		1.17261	-0.065857
		1.17338	0.045546		1.17344	-0.067224
		1.17421	0.044205		1.17428	-0.066465
		1.17504	0.043535		1.17511	-0.066273
		1.17588	0.044317		1.17594	-0.066321
		1.17671	0.044923		1.17677	-0.067024
		1.17754	0.045332		1.17761	-0.066648
		1.17837	0.044958		1.17844	-0.067325
		1.17921	0.044263		1.17927	-0.068252
		1.18004	0.043882		1.18011	-0.068664
		1.18087	0.043704		1.18094	-0.068375
		1.18171	0.044128		1.18177	-0.067699
		1.18254	0.044123		1.1826	-0.067148
		1.18337	0.044094		1.18344	-0.067013
		1.1842	0.044139		1.18427	-0.066145
		1.18504	0.043884		1.1851	-0.065686
		1.18587	0.043058		1.18594	-0.065901
		1.1867	0.041856		1.18677	-0.063628
		1.18754	0.042044		1.1876	-0.060253
		1.18837	0.042518		1.18843	-0.059325
		1.1892	0.042402		1.18927	-0.059837
		1.19003	0.042514		1.1901	-0.061353
		1.19087	0.042281		1.19093	-0.060516
		1.1917	0.042214		1.19177	-0.059337
		1.19253	0.042205		1.1926	-0.059393
		1.19337	0.041651		1.19343	-0.060113
		1.1942	0.041636		1.19426	-0.05851
		1.19503	0.041842		1.1951	-0.059719
		1.19586	0.041445		1.19593	-0.061876
		1.1967	0.041499		1.19676	-0.061381
		1.19753	0.042078		1.1976	-0.062491
		1.19836	0.04262		1.19843	-0.061228
		1.19919	0.043818		1.19926	-0.062842
		1.20003	0.04416		1.20009	-0.062932
		1.20086	0.044758		1.20093	-0.063338
		1.20169	0.045962		1.20176	-0.063293
		1.20253	0.046341		1.20259	-0.064505
		1.20336	0.047143		1.20343	-0.064849
		1.20419	0.047149		1.20426	-0.064418
		1.20502	0.047645		1.20509	-0.064209
		1.20586	0.048487		1.20592	-0.065172
		1.20669	0.049346		1.20676	-0.06527
		1.20752	0.050155		1.20759	-0.066926
		1.20836	0.050849		1.20842	-0.067426
		1.20919	0.05116		1.20926	-0.067344
		1.21002	0.05187		1.21009	-0.066724
		1.21085	0.051754		1.21092	-0.065419
		1.21169	0.052979		1.21175	-0.066661
		1.21252	0.053252		1.21259	-0.066543
		1.21335	0.05358		1.21342	-0.066192
		1.21419	0.054174		1.21425	-0.066265
		1.21502	0.053489		1.21509	-0.066055
		1.21585	0.053105		1.21592	-0.065292
		1.21668	0.053776		1.21675	-0.064334
		1.21752	0.053677		1.21758	-0.065034
		1.21835	0.053611		1.21842	-0.065425
		1.21918	0.052779		1.21925	-0.067509
		1.22002	0.052131		1.22008	-0.066894
		1.22085	0.052145		1.22092	-0.066213
		1.22168	0.052449		1.22175	-0.06539
		1.22251	0.0521		1.22258	-0.064586
		1.22335	0.053542		1.22341	-0.064201
		1.22418	0.053938		1.22425	-0.064953
		1.22501	0.053412		1.22508	-0.066005
		1.22584	0.052817		1.22591	-0.06587
		1.22668	0.053262		1.22674	-0.065572
		1.22751	0.052762		1.22758	-0.066121
		1.22834	0.053802		1.22841	-0.067651
		1.22918	0.053567		1.22924	-0.069731
		1.23001	0.053637		1.23008	-0.070164
		1.23084	0.052342		1.23091	-0.069583
		1.23167	0.053101		1.23174	-0.070551
		1.23251	0.05166		1.23258	-0.07057
		1.23334	0.051107		1.23341	-0.07059
		1.23417	0.050277		1.23424	-0.071277
		1.235	0.049533		1.23507	-0.07136
		1.23584	0.051398		1.23591	-0.071999
		1.23667	0.051314		1.23674	-0.07254
		1.2375	0.050167		1.23757	-0.072099
		1.23834	0.049636		1.2384	-0.07231
		1.23917	0.050361		1.23924	-0.072088
		1.24	0.051638		1.24007	-0.070221
		1.24083	0.050919		1.2409	-0.070644
		1.24167	0.051247		1.24174	-0.072222
		1.2425	0.051002		1.24257	-0.073721
		1.24333	0.051014		1.2434	-0.074676
		1.24417	0.049088		1.24423	-0.074345
		1.245	0.04826		1.24507	-0.073726
		1.24583	0.048478		1.2459	-0.072605
		1.24666	0.048424		1.24673	-0.074109
		1.2475	0.047825		1.24757	-0.074813
		1.24833	0.047625		1.2484	-0.07454
		1.24916	0.045902		1.24923	-0.073407
		1.25	0.04546		1.25006	-0.073119
		1.25083	0.045832		1.2509	-0.07363
		1.25166	0.046642		1.25173	-0.073806
		1.25249	0.04611		1.25256	-0.073882
		1.25333	0.047192		1.2534	-0.074167
		1.25416	0.048038		1.25423	-0.074773
		1.25499	0.048244		1.25506	-0.074497
		1.25583	0.047086		1.25589	-0.074394
		1.25666	0.046881		1.25673	-0.074345
		1.25749	0.048853		1.25756	-0.074488
		1.25832	0.049789		1.25839	-0.074365
		1.25916	0.04858		1.25923	-0.073839
		1.25999	0.048935		1.26006	-0.074559
		1.26082	0.048701		1.26089	-0.07614
		1.26165	0.048375		1.26172	-0.075358
		1.26249	0.04834		1.26256	-0.074139
		1.26332	0.048428		1.26339	-0.074005
		1.26415	0.04837		1.26422	-0.07451
		1.26499	0.048488		1.26506	-0.074472
		1.26582	0.047232		1.26589	-0.074876
		1.26665	0.048343		1.26672	-0.074814
		1.26748	0.049281		1.26755	-0.072944
		1.26832	0.048135		1.26839	-0.071301
		1.26915	0.048904		1.26922	-0.070929
		1.26998	0.04962		1.27005	-0.069994
		1.27082	0.049963		1.27089	-0.068507
		1.27165	0.048791		1.27172	-0.06883
		1.27248	0.04835		1.27255	-0.068247
		1.27331	0.047541		1.27338	-0.067686
		1.27415	0.045593		1.27422	-0.067148
		1.27498	0.045776		1.27505	-0.066119
		1.27581	0.045691		1.27588	-0.065829
		1.27665	0.046174		1.27672	-0.065772
		1.27748	0.044667		1.27755	-0.065587
		1.27831	0.042733		1.27838	-0.065219
		1.27914	0.041963		1.27921	-0.064794
		1.27998	0.042276		1.28005	-0.065252
		1.28081	0.040166		1.28088	-0.064266
		1.28164	0.040247		1.28171	-0.062575
		1.28248	0.041056		1.28255	-0.062988
		1.28331	0.040892		1.28338	-0.063096
		1.28414	0.041025		1.28421	-0.061763
		1.28497	0.040714		1.28504	-0.061121
		1.28581	0.040959		1.28588	-0.06157
		1.28664	0.041679		1.28671	-0.062464
		1.28747	0.03997		1.28754	-0.063531
		1.28831	0.038961		1.28838	-0.065687
		1.28914	0.039416		1.28921	-0.066878
		1.28997	0.037958		1.29004	-0.066997
		1.2908	0.035126		1.29087	-0.069454
		1.29164	0.034125		1.29171	-0.071115
		1.29247	0.034468		1.29254	-0.070893
		1.2933	0.034277		1.29337	-0.072084
		1.29414	0.034784		1.29421	-0.073278
		1.29497	0.035655		1.29504	-0.074714
		1.2958	0.03385		1.29587	-0.075835
		1.29663	0.033073		1.2967	-0.075287
		1.29747	0.033326		1.29754	-0.075297
		1.2983	0.034076		1.29837	-0.075517
		1.29913	0.033299		1.2992	-0.076557
		1.29997	0.031868		1.30004	-0.076992
		1.3008	0.030683		1.30087	-0.076377
		1.30163	0.03043		1.3017	-0.076696
		1.30246	0.02895		1.30253	-0.076744
		1.3033	0.028005		1.30337	-0.076688
		1.30413	0.027299		1.3042	-0.077608
		1.30496	0.026129		1.30503	-0.079935
		1.3058	0.02651		1.30587	-0.080648
		1.30663	0.025953		1.3067	-0.078271
		1.30746	0.02542		1.30753	-0.07782
		1.30829	0.025625		1.30837	-0.077347
		1.30913	0.02596		1.3092	-0.075904
		1.30996	0.026942		1.31003	-0.076584
		1.31079	0.028675		1.31086	-0.078156
		1.31162	0.02971		1.3117	-0.076501
		1.31246	0.029953		1.31253	-0.076501
		1.31329	0.029358		1.31336	-0.07718
		1.31412	0.028742		1.3142	-0.076915
		1.31496	0.028463		1.31503	-0.077078
		1.31579	0.028181		1.31586	-0.076172
		1.31662	0.02865		1.31669	-0.075446
		1.31745	0.030241		1.31753	-0.075468
		1.31829	0.029655		1.31836	-0.073842
		1.31912	0.02898		1.31919	-0.073959
		1.31995	0.030236		1.32003	-0.073688
		1.32079	0.03105		1.32086	-0.074221
		1.32162	0.031333		1.32169	-0.074133
		1.32245	0.032041		1.32252	-0.076345
		1.32328	0.033053		1.32336	-0.07688
		1.32412	0.032988		1.32419	-0.075781
		1.32495	0.033493		1.32502	-0.075012
		1.32578	0.033628		1.32586	-0.073697
		1.32662	0.034288		1.32669	-0.073969
		1.32745	0.035853		1.32752	-0.075551
		1.32828	0.03559		1.32835	-0.077599
		1.32911	0.035492		1.32919	-0.079545
		1.32995	0.035656		1.33002	-0.078532
		1.33078	0.034592		1.33085	-0.076452
		1.33161	0.034141		1.33169	-0.075862
		1.33245	0.035014		1.33252	-0.076114
		1.33328	0.036056		1.33335	-0.074754
		1.33411	0.037087		1.33418	-0.075048
		1.33494	0.037954		1.33502	-0.075166
		1.33578	0.037666		1.33585	-0.074867
		1.33661	0.037959		1.33668	-0.074341
		1.33744	0.037403		1.33752	-0.074523
		1.33828	0.036102		1.33835	-0.075056
		1.33911	0.037102		1.33918	-0.075609
		1.33994	0.037063		1.34001	-0.076113
		1.34077	0.037144		1.34085	-0.076438
		1.34161	0.038058		1.34168	-0.076518
		1.34244	0.037962		1.34251	-0.076298
		1.34327	0.038019		1.34335	-0.076181
		1.3441	0.037796		1.34418	-0.076145
		1.34494	0.038145		1.34501	-0.077513
		1.34577	0.038237		1.34584	-0.078026
		1.3466	0.038546		1.34668	-0.078614
		1.34744	0.037358		1.34751	-0.081063
		1.34827	0.037045		1.34834	-0.08144
		1.3491	0.038275		1.34918	-0.081421
		1.34993	0.038351		1.35001	-0.079563
		1.35077	0.038006		1.35084	-0.077187
		1.3516	0.037572		1.35167	-0.077483
		1.35243	0.037242		1.35251	-0.079852
		1.35326	0.037225		1.35334	-0.079512
		1.3541	0.036173		1.35417	-0.07878
		1.35493	0.035999		1.35501	-0.079144
		1.35576	0.035208		1.35584	-0.078601
		1.3566	0.035466		1.35667	-0.07931
		1.35743	0.035916		1.3575	-0.08017
		1.35826	0.036347		1.35834	-0.081511
		1.35909	0.037726		1.35917	-0.081139
		1.35993	0.037417		1.36	-0.081358
		1.36076	0.038812		1.36084	-0.081068
		1.36159	0.039974		1.36167	-0.080595
		1.36243	0.03975		1.3625	-0.080015
		1.36326	0.039406		1.36333	-0.079241
		1.36409	0.038288		1.36417	-0.079366
		1.36492	0.037276		1.365	-0.07886
		1.36576	0.037276		1.36583	-0.07761
		1.36659	0.036931		1.36667	-0.076847
		1.36742	0.03738		1.3675	-0.076641
		1.36826	0.036867		1.36833	-0.074878
		1.36909	0.036519		1.36916	-0.073479
		1.36992	0.036253		1.37	-0.073333
		1.37075	0.036726		1.37083	-0.072813
		1.37159	0.035203		1.37166	-0.072222
		1.37242	0.035066		1.37249	-0.072117
		1.37325	0.034511		1.37333	-0.07185
		1.37409	0.033925		1.37416	-0.071663
		1.37492	0.033625		1.37499	-0.073046
		1.37575	0.033877		1.37583	-0.07432
		1.37658	0.034946		1.37666	-0.073898
		1.37742	0.035669		1.37749	-0.072628
		1.37825	0.035633		1.37832	-0.07141
		1.37908	0.035282		1.37916	-0.070316
		1.37992	0.03513		1.37999	-0.069353
		1.38075	0.034851		1.38082	-0.068394
		1.38158	0.033847		1.38166	-0.068742
		1.38241	0.031357		1.38249	-0.069262
		1.38325	0.0288		1.38332	-0.068607
		1.38408	0.029285		1.38415	-0.068983
		1.38491	0.030251		1.38499	-0.069329
		1.38575	0.031558		1.38582	-0.06924
		1.38658	0.032855		1.38665	-0.069507
		1.38741	0.033104		1.38749	-0.07073
		1.38824	0.032113		1.38832	-0.072001
		1.38908	0.032443		1.38915	-0.072745
		1.38991	0.032562		1.38998	-0.073323
		1.39074	0.033098		1.39082	-0.074299
		1.39158	0.031745		1.39165	-0.074903
		1.39241	0.030274		1.39248	-0.075291
		1.39324	0.032879		1.39332	-0.075684
		1.39407	0.032901		1.39415	-0.075805
		1.39491	0.033287		1.39498	-0.075872
		1.39574	0.033417		1.39581	-0.075155
		1.39657	0.03442		1.39665	-0.074561
		1.39741	0.035084		1.39748	-0.074941
		1.39824	0.034563		1.39831	-0.075833
		1.39907	0.033508		1.39915	-0.075263
		1.3999	0.033599		1.39998	-0.074747
		1.40074	0.03377		1.40081	-0.076273
		1.40157	0.032705		1.40164	-0.078484
		1.4024	0.031804		1.40248	-0.078668
		1.40323	0.031387		1.40331	-0.078098
		1.40407	0.032631		1.40414	-0.079066
		1.4049	0.033659		1.40498	-0.079489
		1.40573	0.032934		1.40581	-0.079399
		1.40657	0.032184		1.40664	-0.079488
		1.4074	0.032163		1.40747	-0.080338
		1.40823	0.032331		1.40831	-0.081399
		1.40906	0.032075		1.40914	-0.081898
		1.4099	0.031677		1.40997	-0.08209
		1.41073	0.031495		1.41081	-0.081588
		1.41156	0.031426		1.41164	-0.080886
		1.4124	0.03124		1.41247	-0.080725
		1.41323	0.031691		1.4133	-0.081022
		1.41406	0.031255		1.41414	-0.08121
		1.41489	0.030177		1.41497	-0.080584
		1.41573	0.03054		1.4158	-0.080605
		1.41656	0.030494		1.41664	-0.080645
		1.41739	0.030026		1.41747	-0.080245
		1.41823	0.030305		1.4183	-0.08033
		1.41906	0.030735		1.41913	-0.08044
		1.41989	0.030288		1.41997	-0.081078
		1.42072	0.030131		1.4208	-0.081513
		1.42156	0.030502		1.42163	-0.08124
		1.42239	0.030483		1.42247	-0.080337
		1.42322	0.030527		1.4233	-0.08036
		1.42406	0.031573		1.42413	-0.080921
		1.42489	0.032922		1.42496	-0.081364
		1.42572	0.032976		1.4258	-0.08171
		1.42655	0.032951		1.42663	-0.082002
		1.42739	0.032805		1.42746	-0.081285
		1.42822	0.032335		1.4283	-0.079371
		1.42905	0.032093		1.42913	-0.076863
		1.42988	0.032749		1.42996	-0.076117
		1.43072	0.033796		1.43079	-0.076556
		1.43155	0.033858		1.43163	-0.077022
		1.43238	0.034073		1.43246	-0.078146
		1.43322	0.0346		1.43329	-0.078555
		1.43405	0.03549		1.43413	-0.078251
		1.43488	0.035737		1.43496	-0.078977
		1.43571	0.035793		1.43579	-0.080267
		1.43655	0.036634		1.43662	-0.080841
		1.43738	0.037448		1.43746	-0.080777
		1.43821	0.038196		1.43829	-0.081527
		1.43904	0.036344		1.43912	-0.082438
		1.43988	0.03531		1.43996	-0.082448
		1.44071	0.036434		1.44079	-0.082333
		1.44154	0.036758		1.44162	-0.082466
		1.44238	0.035126		1.44245	-0.082014
		1.44321	0.035401		1.44329	-0.082181
		1.44404	0.036885		1.44412	-0.083135
		1.44487	0.037759		1.44495	-0.083977
		1.44571	0.037598		1.44579	-0.084342
		1.44654	0.037813		1.44662	-0.0844
		1.44737	0.039944		1.44745	-0.08443
		1.44821	0.040729		1.44828	-0.085703
		1.44904	0.040628		1.44912	-0.086178
		1.44987	0.039694		1.44995	-0.086907
		1.4507	0.039289		1.45078	-0.085957
		1.45154	0.040104		1.45162	-0.085151
		1.45237	0.040338		1.45245	-0.084507
		1.4532	0.040206		1.45328	-0.083171
		1.45404	0.041232		1.45411	-0.083838
		1.45487	0.042341		1.45495	-0.083736
		1.4557	0.041849		1.45578	-0.082984
		1.45653	0.042234		1.45661	-0.082941
		1.45737	0.042885		1.45745	-0.082374
		1.4582	0.042078		1.45828	-0.082589
		1.45903	0.042003		1.45911	-0.08299
		1.45987	0.042928		1.45994	-0.082635
		1.4607	0.042417		1.46078	-0.082704
		1.46153	0.04084		1.46161	-0.083909
		1.46236	0.040213		1.46244	-0.085441
		1.4632	0.040683		1.46328	-0.085774
		1.46403	0.040751		1.46411	-0.085218
		1.46486	0.040108		1.46494	-0.085279
		1.4657	0.037971		1.46577	-0.085354
		1.46653	0.036943		1.46661	-0.085172
		1.46736	0.036496		1.46744	-0.084898
		1.46819	0.034746		1.46827	-0.084949
		1.46903	0.034478		1.46911	-0.083404
		1.46986	0.034986		1.46994	-0.085055
		1.47069	0.036423		1.47077	-0.084889
		1.47152	0.03634		1.4716	-0.085546
		1.47236	0.03551		1.47244	-0.085656
		1.47319	0.036223		1.47327	-0.085169
		1.47402	0.03729		1.4741	-0.08598
		1.47486	0.036837		1.47494	-0.086046
		1.47569	0.036447		1.47577	-0.086787
		1.47652	0.036018		1.4766	-0.087536
		1.47735	0.034329		1.47743	-0.08671
		1.47819	0.032996		1.47827	-0.085815
		1.47902	0.033031		1.4791	-0.086329
		1.47985	0.031952		1.47993	-0.086594
		1.48069	0.03112		1.48077	-0.086582
		1.48152	0.031825		1.4816	-0.086306
		1.48235	0.031591		1.48243	-0.085109
		1.48318	0.030522		1.48326	-0.083593
		1.48402	0.030564		1.4841	-0.08406
		1.48485	0.030468		1.48493	-0.08552
		1.48568	0.030246		1.48576	-0.085006
		1.48652	0.030773		1.4866	-0.086434
		1.48735	0.031263		1.48743	-0.086832
		1.48818	0.031843		1.48826	-0.08825
		1.48901	0.031774		1.48909	-0.088507
		1.48985	0.031113		1.48993	-0.090933
		1.49068	0.030703		1.49076	-0.089994
		1.49151	0.030083		1.49159	-0.090421
		1.49235	0.029424		1.49242	-0.090782
		1.49318	0.028344		1.49326	-0.090603
		1.49401	0.026639		1.49409	-0.090774
		1.49484	0.025333		1.49492	-0.090807
		1.49568	0.023884		1.49576	-0.089022
		1.49651	0.022111		1.49659	-0.08944
		1.49734	0.022579		1.49742	-0.089969
		1.49818	0.023995		1.49825	-0.091358
		1.49901	0.02465		1.49909	-0.09096
		1.49984	0.024491		1.49992	-0.090174
		1.50067	0.024291		1.50075	-0.089813
		1.50151	0.0242		1.50159	-0.090557
		1.50234	0.023437		1.50242	-0.091835
		1.50317	0.023881		1.50325	-0.091228
		1.50401	0.024427		1.50408	-0.09084
		1.50484	0.023775		1.50492	-0.090687
		1.50567	0.022994		1.50575	-0.089242
		1.5065	0.023117		1.50658	-0.088086
		1.50734	0.023174		1.50742	-0.08609
		1.50817	0.021894		1.50825	-0.085469
		1.509	0.021029		1.50908	-0.08436
		1.50984	0.020928		1.50991	-0.085633
		1.51067	0.021231		1.51075	-0.085612
		1.5115	0.020999		1.51158	-0.085084
		1.51233	0.020875		1.51241	-0.08397
		1.51317	0.02139		1.51325	-0.082762
		1.514	0.021252		1.51408	-0.084422
		1.51483	0.020511		1.51491	-0.085194
		1.51567	0.020444		1.51574	-0.085322
		1.5165	0.021243		1.51658	-0.087401
		1.51733	0.022087		1.51741	-0.086997
		1.51816	0.021612		1.51824	-0.086845
		1.519	0.020712		1.51908	-0.084404
		1.51983	0.019916		1.51991	-0.08711
		1.52066	0.020407		1.52074	-0.086562
		1.52149	0.02151		1.52157	-0.086646
		1.52233	0.021409		1.52241	-0.086393
		1.52316	0.021743		1.52324	-0.086914
		1.52399	0.022676		1.52407	-0.088972
		1.52483	0.023609		1.52491	-0.090448
		1.52566	0.02378		1.52574	-0.089414
		1.52649	0.024869		1.52657	-0.089608
		1.52732	0.024532		1.5274	-0.09083
		1.52816	0.025097		1.52824	-0.092455
		1.52899	0.025399		1.52907	-0.092348
		1.52982	0.025563		1.5299	-0.092003
		1.53066	0.026021		1.53074	-0.091068
		1.53149	0.025629		1.53157	-0.090183
		1.53232	0.025919		1.5324	-0.089731
		1.53315	0.025661		1.53323	-0.088841
		1.53399	0.025122		1.53407	-0.088954
		1.53482	0.026068		1.5349	-0.089061
		1.53565	0.028307		1.53573	-0.089986
		1.53649	0.029392		1.53657	-0.088829
		1.53732	0.029209		1.5374	-0.08882
		1.53815	0.028882		1.53823	-0.087718
		1.53898	0.029269		1.53906	-0.088734
		1.53982	0.029301		1.5399	-0.090121
		1.54065	0.029221		1.54073	-0.089629
		1.54148	0.027945		1.54156	-0.091665
		1.54232	0.026248		1.5424	-0.092264
		1.54315	0.026887		1.54323	-0.091334
		1.54398	0.026872		1.54406	-0.090406
		1.54481	0.025705		1.54489	-0.090512
		1.54565	0.025202		1.54573	-0.090378
		1.54648	0.026204		1.54656	-0.09124
		1.54731	0.025178		1.54739	-0.091453
		1.54814	0.026187		1.54823	-0.090939
		1.54898	0.025704		1.54906	-0.09018
		1.54981	0.02625		1.54989	-0.090385
		1.55064	0.024981		1.55072	-0.0906
		1.55148	0.025034		1.55156	-0.091348
		1.55231	0.025362		1.55239	-0.092986
		1.55314	0.024516		1.55322	-0.094986
		1.55397	0.024905		1.55406	-0.096208
		1.55481	0.02639		1.55489	-0.096337
		1.55564	0.025205		1.55572	-0.095364
		1.55647	0.023852		1.55655	-0.095372
		1.5573	0.022122		1.55739	-0.096036
		1.55814	0.020933		1.55822	-0.096964
		1.55897	0.022056		1.55905	-0.097817
		1.5598	0.021982		1.55989	-0.096359
		1.56064	0.022679		1.56072	-0.095676
		1.56147	0.022899		1.56155	-0.094795
		1.5623	0.022962		1.56238	-0.092889
		1.56313	0.025245		1.56322	-0.091856
		1.56397	0.02468		1.56405	-0.091603
		1.5648	0.024498		1.56488	-0.090767
		1.56563	0.02499		1.56572	-0.090218
		1.56647	0.025073		1.56655	-0.09015
		1.5673	0.023623		1.56738	-0.089499
		1.56813	0.023836		1.56821	-0.089396
		1.56896	0.024043		1.56905	-0.090059
		1.5698	0.022911		1.56988	-0.089868
		1.57063	0.022569		1.57071	-0.090089
		1.57146	0.022907		1.57155	-0.089405
		1.5723	0.023288		1.57238	-0.087564
		1.57313	0.023012		1.57321	-0.087353
		1.57396	0.022795		1.57404	-0.088636
		1.57479	0.02182		1.57488	-0.089495
		1.57563	0.02111		1.57571	-0.090008
		1.57646	0.022		1.57654	-0.090821
		1.57729	0.019698		1.57738	-0.090522
		1.57813	0.018726		1.57821	-0.090286
		1.57896	0.018003		1.57904	-0.08958
		1.57979	0.016758		1.57987	-0.089681
		1.58062	0.017109		1.58071	-0.090303
		1.58146	0.017209		1.58154	-0.090727
		1.58229	0.016508		1.58237	-0.092616
		1.58312	0.016453		1.58321	-0.094157
		1.58396	0.01619		1.58404	-0.094081
		1.58479	0.015989		1.58487	-0.094078
		1.58562	0.015867		1.5857	-0.093868
		1.58645	0.015173		1.58654	-0.093547
		1.58729	0.014973		1.58737	-0.094332
		1.58812	0.015025		1.5882	-0.095508
		1.58895	0.014696		1.58904	-0.095781
		1.58979	0.013527		1.58987	-0.096385
		1.59062	0.013668		1.5907	-0.096406
		1.59145	0.0131		1.59153	-0.096293
		1.59228	0.012294		1.59237	-0.096888
		1.59312	0.012268		1.5932	-0.097214
		1.59395	0.01111		1.59403	-0.096617
		1.59478	0.010506		1.59487	-0.096388
		1.59562	0.009702		1.5957	-0.097331
		1.59645	0.009062		1.59653	-0.098152
		1.59728	0.009876		1.59736	-0.097656
		1.59811	0.011891		1.5982	-0.096861
		1.59895	0.012464		1.59903	-0.095484
		1.59978	0.012828		1.59986	-0.09599
		1.60061	0.013624		1.6007	-0.095609
		1.60145	0.013383		1.60153	-0.09606
		1.60228	0.012861		1.60236	-0.096612
		1.60311	0.012993		1.60319	-0.095859
		1.60394	0.011499		1.60403	-0.095735
		1.60478	0.009908		1.60486	-0.096512
		1.60561	0.009396		1.60569	-0.096634
		1.60644	0.010392		1.60653	-0.098117
		1.60727	0.011371		1.60736	-0.097936
		1.60811	0.011152		1.60819	-0.096626
		1.60894	0.011511		1.60902	-0.097322
		1.60977	0.010666		1.60986	-0.097623
		1.61061	0.011288		1.61069	-0.096829
		1.61144	0.012499		1.61152	-0.097721
		1.61227	0.012749		1.61236	-0.097163
		1.6131	0.012363		1.61319	-0.097113
		1.61394	0.012935		1.61402	-0.097561
		1.61477	0.014143		1.61485	-0.097733
		1.6156	0.015437		1.61569	-0.096985
		1.61644	0.016431		1.61652	-0.096263
		1.61727	0.016376		1.61735	-0.095504
		1.6181	0.015904		1.61819	-0.09551
		1.61893	0.016217		1.61902	-0.097197
		1.61977	0.01677		1.61985	-0.098435
		1.6206	0.017276		1.62068	-0.097878
		1.62143	0.017224		1.62152	-0.09693
		1.62227	0.016901		1.62235	-0.096134
		1.6231	0.015698		1.62318	-0.095988
		1.62393	0.015796		1.62402	-0.096964
		1.62476	0.017633		1.62485	-0.097807
		1.6256	0.018633		1.62568	-0.098715
		1.62643	0.018714		1.62651	-0.099973
		1.62726	0.017603		1.62735	-0.100496
		1.6281	0.017845		1.62818	-0.099005
		1.62893	0.017744		1.62901	-0.10084
		1.62976	0.017304		1.62984	-0.102064
		1.63059	0.018293		1.63068	-0.100639
		1.63143	0.01823		1.63151	-0.099794
		1.63226	0.017276		1.63234	-0.099777
		1.63309	0.018531		1.63318	-0.098695
		1.63393	0.02017		1.63401	-0.098901
		1.63476	0.020085		1.63484	-0.099809
		1.63559	0.019652		1.63567	-0.101218
		1.63642	0.019325		1.63651	-0.099525
		1.63726	0.018061		1.63734	-0.098184
		1.63809	0.017163		1.63817	-0.097142
		1.63892	0.016722		1.63901	-0.095789
		1.63975	0.015822		1.63984	-0.09468
		1.64059	0.015457		1.64067	-0.093143
		1.64142	0.015043		1.6415	-0.09276
		1.64225	0.013663		1.64234	-0.09425
		1.64309	0.013735		1.64317	-0.095522
		1.64392	0.014996		1.644	-0.096647
		1.64475	0.013996		1.64484	-0.097507
		1.64558	0.013099		1.64567	-0.096381
		1.64642	0.012941		1.6465	-0.09497
		1.64725	0.01315		1.64733	-0.094851
		1.64808	0.013892		1.64817	-0.094602
		1.64891	0.013289		1.649	-0.094521
		1.64975	0.013871		1.64983	-0.094789
		1.65058	0.014663		1.65067	-0.094444
		1.65141	0.014167		1.6515	-0.094916
		1.65225	0.013851		1.65233	-0.095481
		1.65308	0.013426		1.65316	-0.093983
		1.65391	0.011169		1.654	-0.094104
		1.65474	0.007992		1.65483	-0.095152
		1.65558	0.008438		1.65566	-0.094398
		1.65641	0.007069		1.6565	-0.093165
[truncated: 26,656 more rows]

## Sheet: Fig.4g
		Suplementary Fig.4g
		γ-TuSC/His-Spc721-599,3R/FLAG-Stu2
		UV 1_280
		ml	mAU
		-0.005057	-0.196487
		-0.004224	-0.173599
		-0.003392	-0.016632
		-0.002559	0.000777
		-0.001726	0.000919
		-0.000894	-0.000334
		-6.1e-05	-8.4e-05
		0.000772	0.00073
		0.001604	0.002549
		0.002437	0.002977
		0.00327	0.004478
		0.004103	0.004357
		0.004935	0.003982
		0.005768	0.004022
		0.006601	0.00398
		0.007433	0.002491
		0.008266	0.003025
		0.009099	0.003159
		0.009931	0.002729
		0.010764	0.003281
		0.011597	0.003808
		0.012429	0.005426
		0.013262	0.0049
		0.014095	0.006188
		0.014927	0.005769
		0.01576	0.005389
		0.016593	0.005265
		0.017425	0.005049
		0.018258	0.004105
		0.019091	0.003131
		0.019924	0.003006
		0.020756	0.003035
		0.021589	0.002022
		0.022422	0.001429
		0.023254	0.000253
		0.024087	-0.001384
		0.02492	-0.000637
		0.025752	-0.001336
		0.026585	-0.002036
		0.027418	-0.001112
		0.02825	0.000167
		0.029083	-0.001009
		0.029916	-0.000987
		0.030748	-0.000428
		0.031581	-0.001288
		0.032414	-0.002429
		0.033246	-0.004418
		0.034079	-0.004842
		0.034912	-0.006616
		0.035744	-0.006334
		0.036577	-0.00516
		0.03741	-0.004661
		0.038243	-0.005551
		0.039075	-0.005258
		0.039908	-0.002876
		0.040741	0.002338
		0.041573	0.007953
		0.042406	0.012348
		0.043239	0.01732
		0.044071	0.025502
		0.044904	0.036407
		0.045737	0.049926
		0.046569	0.064743
		0.047402	0.082258
		0.048235	0.102874
		0.049067	0.127782
		0.0499	0.158495
		0.050733	0.191897
		0.051565	0.229349
		0.052398	0.271848
		0.053231	0.317217
		0.054064	0.366129
		0.054896	0.417486
		0.055729	0.470759
		0.056562	0.523623
		0.057394	0.576938
		0.058227	0.629658
		0.05906	0.683775
		0.059892	0.738943
		0.060725	0.794374
		0.061558	0.848742
		0.06239	0.904447
		0.063223	0.963153
		0.064056	1.0242
		0.064888	1.08465
		0.065721	1.14154
		0.066554	1.19598
		0.067386	1.24867
		0.068219	1.29779
		0.069052	1.34182
		0.069884	1.38066
		0.070717	1.41251
		0.07155	1.43956
		0.072383	1.46071
		0.073215	1.47576
		0.074048	1.48485
		0.074881	1.48953
		0.075713	1.48993
		0.076546	1.48825
		0.077379	1.4848
		0.078211	1.48051
		0.079044	1.47569
		0.079877	1.46944
		0.080709	1.45998
		0.081542	1.45079
		0.082375	1.43889
		0.083207	1.42406
		0.08404	1.40554
		0.084873	1.38368
		0.085705	1.36029
		0.086538	1.33623
		0.087371	1.31209
		0.088203	1.28739
		0.089036	1.26148
		0.089869	1.23664
		0.090702	1.21233
		0.091534	1.18898
		0.092367	1.16688
		0.0932	1.14285
		0.094032	1.12118
		0.094865	1.09964
		0.095698	1.08119
		0.09653	1.06307
		0.097363	1.04509
		0.098196	1.02742
		0.099028	1.01013
		0.099861	0.993455
		0.100694	0.976844
		0.101526	0.960629
		0.102359	0.944729
		0.103192	0.927134
		0.104024	0.909023
		0.104857	0.890857
		0.10569	0.87375
		0.106523	0.857456
		0.107355	0.840642
		0.108188	0.823821
		0.109021	0.807854
		0.109853	0.794377
		0.110686	0.781594
		0.111519	0.768169
		0.112351	0.753886
		0.113184	0.740235
		0.114017	0.727234
		0.114849	0.713671
		0.115682	0.699175
		0.116515	0.687043
		0.117347	0.67423
		0.11818	0.662195
		0.119013	0.651327
		0.119845	0.639559
		0.120678	0.629225
		0.121511	0.615634
		0.122343	0.602637
		0.123176	0.589769
		0.124009	0.578268
		0.124842	0.56708
		0.125674	0.557551
		0.126507	0.549472
		0.12734	0.539931
		0.128172	0.533719
		0.129005	0.52834
		0.129838	0.525169
		0.13067	0.521996
		0.131503	0.519753
		0.132336	0.521259
		0.133168	0.525458
		0.134001	0.534929
		0.134834	0.548391
		0.135666	0.567109
		0.136499	0.589828
		0.137332	0.615884
		0.138164	0.648501
		0.138997	0.682343
		0.13983	0.72524
		0.140662	0.768427
		0.141495	0.817015
		0.142328	0.873373
		0.143161	0.933074
		0.143993	0.997751
		0.144826	1.06473
		0.145659	1.13661
		0.146491	1.21175
		0.147324	1.28936
		0.148157	1.37336
		0.148989	1.45529
		0.149822	1.54168
		0.150655	1.63417
		0.151487	1.72396
		0.15232	1.81742
		0.153153	1.90871
		0.153985	2.00447
		0.154818	2.09177
		0.155651	2.1789
		0.156483	2.26251
		0.157316	2.34627
		0.158149	2.42765
		0.158982	2.50535
		0.159814	2.58324
		0.160647	2.65042
		0.16148	2.71654
		0.162312	2.77334
		0.163145	2.82571
		0.163978	2.87679
		0.16481	2.92418
		0.165643	2.96558
		0.166476	3.0055
		0.167308	3.04007
		0.168141	3.07198
		0.168974	3.09799
		0.169806	3.12199
		0.170639	3.13829
		0.171472	3.14832
		0.172304	3.15431
		0.173137	3.15611
		0.17397	3.15738
		0.174802	3.15255
		0.175635	3.14804
		0.176468	3.13988
		0.177301	3.13189
		0.178133	3.12109
		0.178966	3.1079
		0.179799	3.08843
		0.180631	3.06792
		0.181464	3.05238
		0.182297	3.03464
		0.183129	3.01713
		0.183962	2.99847
		0.184795	2.97668
		0.185627	2.95361
		0.18646	2.92922
		0.187293	2.90408
		0.188125	2.87964
		0.188958	2.85488
		0.189791	2.82865
		0.190623	2.80141
		0.191456	2.77504
		0.192289	2.74922
		0.193121	2.7242
		0.193954	2.70032
		0.194787	2.67343
		0.19562	2.64805
		0.196452	2.61959
		0.197285	2.59199
		0.198118	2.56414
		0.19895	2.53484
		0.199783	2.50726
		0.200616	2.4778
		0.201448	2.45022
		0.202281	2.42042
		0.203114	2.39399
		0.203946	2.3674
		0.204779	2.33988
		0.205612	2.31394
		0.206444	2.28978
		0.207277	2.26562
		0.20811	2.242
		0.208942	2.21744
		0.209775	2.19181
		0.210608	2.16793
		0.211441	2.14315
		0.212273	2.11916
		0.213106	2.09602
		0.213939	2.07288
		0.214771	2.05019
		0.215604	2.02673
		0.216437	2.00501
		0.217269	1.9846
		0.218102	1.96382
		0.218935	1.94371
		0.219767	1.92356
		0.2206	1.90299
		0.221433	1.88257
		0.222265	1.86397
		0.223098	1.84515
		0.223931	1.82517
		0.224763	1.80668
		0.225596	1.78832
		0.226429	1.7689
		0.227261	1.75044
		0.228094	1.73247
		0.228927	1.71299
		0.22976	1.69617
		0.230592	1.67975
		0.231425	1.66156
		0.232258	1.64359
		0.23309	1.62557
		0.233923	1.60852
		0.234756	1.59144
		0.235588	1.57448
		0.236421	1.55889
		0.237254	1.5427
		0.238086	1.5272
		0.238919	1.51314
		0.239752	1.49928
		0.240584	1.48473
		0.241417	1.46954
		0.24225	1.45489
		0.243082	1.44042
		0.243915	1.42585
		0.244748	1.41196
		0.245581	1.39736
		0.246413	1.38315
		0.247246	1.36982
		0.248079	1.35606
		0.248911	1.34278
		0.249744	1.32917
		0.250577	1.3159
		0.251409	1.30419
		0.252242	1.29302
		0.253075	1.28193
		0.253907	1.27024
		0.25474	1.25956
		0.255573	1.24941
		0.256405	1.23853
		0.257238	1.22721
		0.258071	1.21608
		0.258903	1.20422
		0.259736	1.19144
		0.260569	1.17936
		0.261401	1.16871
		0.262234	1.15892
		0.263067	1.1483
		0.2639	1.13747
		0.264732	1.12685
		0.265565	1.1171
		0.266398	1.10891
		0.26723	1.09996
		0.268063	1.09084
		0.268896	1.08268
		0.269728	1.07484
		0.270561	1.06658
		0.271394	1.05699
		0.272226	1.04729
		0.273059	1.0379
		0.273892	1.02907
		0.274724	1.01959
		0.275557	1.00961
		0.27639	1.00031
		0.277222	0.992253
		0.278055	0.98549
		0.278888	0.978555
		0.27972	0.97121
		0.280553	0.964969
		0.281386	0.958437
		0.282219	0.952125
		0.283051	0.946645
		0.283884	0.940148
		0.284717	0.933926
		0.285549	0.928588
		0.286382	0.922448
		0.287215	0.915185
		0.288047	0.907161
		0.28888	0.899967
		0.289713	0.892324
		0.290545	0.884598
		0.291378	0.877487
		0.292211	0.871225
		0.293043	0.86515
		0.293876	0.858747
		0.294709	0.852753
		0.295541	0.847028
		0.296374	0.841807
		0.297207	0.836623
		0.298039	0.83098
		0.298872	0.823832
		0.299705	0.817066
		0.300538	0.809195
		0.30137	0.802211
		0.302203	0.795779
		0.303036	0.788506
		0.303868	0.77998
		0.304701	0.774201
		0.305534	0.76805
		0.306366	0.761406
		0.307199	0.752356
		0.308032	0.746454
		0.308864	0.741405
		0.309697	0.736441
		0.31053	0.730975
		0.311362	0.72582
		0.312195	0.721231
		0.313028	0.715391
		0.31386	0.710507
		0.314693	0.706193
		0.315526	0.702244
		0.316359	0.697711
		0.317191	0.693137
		0.318024	0.687832
		0.318857	0.682813
		0.319689	0.679004
		0.320522	0.674465
		0.321355	0.669632
		0.322187	0.664783
		0.32302	0.661253
		0.323853	0.657926
		0.324685	0.653556
		0.325518	0.649346
		0.326351	0.643948
		0.327183	0.639485
		0.328016	0.636186
		0.328849	0.631193
		0.329681	0.627759
		0.330514	0.623624
		0.331347	0.620666
		0.332179	0.616069
		0.333012	0.612344
		0.333845	0.608882
		0.334678	0.605482
		0.33551	0.59984
		0.336343	0.593454
		0.337176	0.589927
		0.338008	0.585893
		0.338841	0.58119
		0.339674	0.576832
		0.340506	0.57081
		0.341339	0.565973
		0.342172	0.563528
		0.343004	0.560685
		0.343837	0.556668
		0.34467	0.553898
		0.345502	0.551946
		0.346335	0.547333
		0.347168	0.544861
		0.348	0.541844
		0.348833	0.539002
		0.349666	0.535572
		0.350498	0.531821
		0.351331	0.526446
		0.352164	0.522644
		0.352997	0.519268
		0.353829	0.515417
		0.354662	0.512112
		0.355495	0.508631
		0.356327	0.50733
		0.35716	0.504585
		0.357993	0.500662
		0.358825	0.497706
		0.359658	0.495558
		0.360491	0.493794
		0.361323	0.492984
		0.362156	0.490923
		0.362989	0.488126
		0.363821	0.485922
		0.364654	0.48304
		0.365487	0.478885
		0.366319	0.476065
		0.367152	0.474123
		0.367985	0.471587
		0.368818	0.470232
		0.36965	0.468565
		0.370483	0.466695
		0.371316	0.463626
		0.372148	0.462831
		0.372981	0.46159
		0.373814	0.458725
		0.374646	0.45807
		0.375479	0.455452
		0.376312	0.454006
		0.377144	0.450803
		0.377977	0.447412
		0.37881	0.444608
		0.379642	0.44311
		0.380475	0.442265
		0.381308	0.440789
		0.38214	0.438657
		0.382973	0.437513
		0.383806	0.43722
		0.384638	0.436352
		0.385471	0.433737
		0.386304	0.430599
		0.387137	0.428809
		0.387969	0.427428
		0.388802	0.42665
		0.389635	0.42588
		0.390467	0.423508
		0.3913	0.42232
		0.392133	0.421369
		0.392965	0.421455
		0.393798	0.420317
		0.394631	0.4187
		0.395463	0.416557
		0.396296	0.412905
		0.397129	0.410376
		0.397961	0.4074
		0.398794	0.405701
		0.399627	0.404949
		0.400459	0.404584
		0.401292	0.401423
		0.402125	0.397443
		0.402957	0.394689
		0.40379	0.392789
		0.404623	0.389629
		0.405456	0.387897
		0.406288	0.384175
		0.407121	0.383345
		0.407954	0.382254
		0.408786	0.379961
		0.409619	0.376373
		0.410452	0.372544
		0.411284	0.368958
		0.412117	0.365499
		0.41295	0.363146
		0.413782	0.360424
		0.414615	0.357575
		0.415448	0.354979
		0.41628	0.35375
		0.417113	0.353883
		0.417946	0.354327
		0.418778	0.353488
		0.419611	0.352587
		0.420444	0.350928
		0.421277	0.34867
		0.422109	0.346921
		0.422942	0.345451
		0.423775	0.344303
		0.424607	0.343007
		0.42544	0.341664
		0.426273	0.340147
		0.427105	0.338942
		0.427938	0.337246
		0.428771	0.335287
		0.429603	0.333228
		0.430436	0.331705
		0.431269	0.330686
		0.432101	0.330419
		0.432934	0.328982
		0.433767	0.327341
		0.434599	0.325207
		0.435432	0.323959
		0.436265	0.321635
		0.437097	0.318705
		0.43793	0.315665
		0.438763	0.31222
		0.439596	0.310772
		0.440428	0.309445
		0.441261	0.309031
		0.442094	0.308115
		0.442926	0.307089
		0.443759	0.307171
		0.444592	0.306154
		0.445424	0.30461
		0.446257	0.302432
		0.44709	0.299863
		0.447922	0.298025
		0.448755	0.297251
		0.449588	0.296213
		0.45042	0.29566
		0.451253	0.295236
		0.452086	0.295815
		0.452918	0.295553
		0.453751	0.296172
		0.454584	0.295266
		0.455417	0.295276
		0.456249	0.295314
		0.457082	0.294271
		0.457915	0.293263
		0.458747	0.292563
		0.45958	0.292662
		0.460413	0.292591
		0.461245	0.291594
		0.462078	0.290175
		0.462911	0.28928
		0.463743	0.287841
		0.464576	0.286885
		0.465409	0.286342
		0.466241	0.286471
		0.467074	0.28613
		0.467907	0.28606
		0.468739	0.287734
		0.469572	0.287384
		0.470405	0.28741
		0.471237	0.287005
		0.47207	0.285247
		0.472903	0.282339
		0.473736	0.281416
		0.474568	0.280535
		0.475401	0.279183
		0.476234	0.277765
		0.477066	0.277317
		0.477899	0.278088
		0.478732	0.278322
		0.479564	0.278339
		0.480397	0.277597
		0.48123	0.275341
		0.482062	0.275526
		0.482895	0.275263
		0.483728	0.274407
		0.48456	0.274261
		0.485393	0.273067
		0.486226	0.270823
		0.487058	0.26934
		0.487891	0.26875
		0.488724	0.266799
		0.489556	0.264535
		0.490389	0.263942
		0.491222	0.264577
		0.492055	0.26453
		0.492887	0.264243
		0.49372	0.26379
		0.494553	0.262347
		0.495385	0.25928
		0.496218	0.259336
		0.497051	0.258104
		0.497883	0.256042
		0.498716	0.254418
		0.499549	0.252125
		0.500381	0.24928
		0.501214	0.247292
		0.502047	0.246342
		0.502879	0.244108
		0.503712	0.243645
		0.504545	0.24022
		0.505377	0.239698
		0.50621	0.238108
		0.507043	0.238042
		0.507876	0.235502
		0.508708	0.234205
		0.509541	0.234247
		0.510374	0.232436
		0.511206	0.231014
		0.512039	0.228686
		0.512872	0.226744
		0.513704	0.227421
		0.514537	0.22691
		0.51537	0.225471
		0.516202	0.227554
		0.517035	0.226276
		0.517868	0.226714
		0.5187	0.226045
		0.519533	0.226678
		0.520366	0.227342
		0.521198	0.229056
		0.522031	0.229149
		0.522864	0.228344
		0.523696	0.22717
		0.524529	0.226336
		0.525362	0.227966
		0.526195	0.226743
		0.527027	0.225425
		0.52786	0.225088
		0.528693	0.225586
		0.529525	0.22617
		0.530358	0.224697
		0.531191	0.2238
		0.532023	0.221621
		0.532856	0.220005
		0.533689	0.218767
		0.534521	0.217093
		0.535354	0.216103
		0.536187	0.214939
		0.537019	0.213212
		0.537852	0.211653
		0.538685	0.209967
		0.539517	0.208076
		0.54035	0.205461
		0.541183	0.204335
		0.542015	0.202839
		0.542848	0.201406
		0.543681	0.201299
		0.544514	0.201343
		0.545346	0.200613
		0.546179	0.199993
		0.547012	0.200202
		0.547844	0.200541
		0.548677	0.19863
		0.54951	0.196581
		0.550342	0.194633
		0.551175	0.194193
		0.552008	0.194165
		0.55284	0.195389
		0.553673	0.196827
		0.554506	0.197707
		0.555338	0.19774
		0.556171	0.197942
		0.557004	0.198362
		0.557836	0.198634
		0.558669	0.199071
		0.559502	0.198385
		0.560335	0.198609
		0.561167	0.198306
		0.562	0.19721
		0.562833	0.197441
		0.563665	0.197541
		0.564498	0.196408
		0.565331	0.194967
		0.566163	0.193813
		0.566996	0.192696
		0.567829	0.191075
		0.568661	0.190064
		0.569494	0.190235
		0.570327	0.190806
		0.571159	0.190549
		0.571992	0.189601
		0.572825	0.189494
		0.573657	0.189317
		0.57449	0.18724
		0.575323	0.18506
		0.576155	0.184585
		0.576988	0.183582
		0.577821	0.181856
		0.578654	0.180494
		0.579486	0.180871
		0.580319	0.181454
		0.581152	0.180966
		0.581984	0.180631
		0.582817	0.179875
		0.58365	0.179229
		0.584482	0.178929
		0.585315	0.179208
		0.586148	0.17953
		0.58698	0.179661
		0.587813	0.180412
		0.588646	0.180541
		0.589478	0.180006
		0.590311	0.180078
		0.591144	0.179567
		0.591976	0.180055
		0.592809	0.181059
		0.593642	0.180351
		0.594474	0.178787
		0.595307	0.179337
		0.59614	0.179756
		0.596973	0.178807
		0.597805	0.177868
		0.598638	0.178379
		0.599471	0.178274
		0.600303	0.176827
		0.601136	0.175358
		0.601969	0.175267
		0.602801	0.176002
		0.603634	0.174787
		0.604467	0.173011
		0.605299	0.172205
		0.606132	0.171243
		0.606965	0.171097
		0.607797	0.171013
		0.60863	0.169573
		0.609463	0.169216
		0.610295	0.169266
		0.611128	0.168741
		0.611961	0.168126
		0.612794	0.166047
		0.613626	0.164734
		0.614459	0.163343
		0.615292	0.163773
		0.616124	0.163525
		0.616957	0.163359
		0.61779	0.161929
		0.618622	0.162565
		0.619455	0.161144
		0.620288	0.161362
		0.62112	0.160539
		0.621953	0.162083
		0.622786	0.161549
		0.623618	0.161268
		0.624451	0.162036
		0.625284	0.162363
		0.626116	0.161183
		0.626949	0.161423
		0.627782	0.159738
		0.628614	0.159613
		0.629447	0.159276
		0.63028	0.157592
		0.631113	0.15658
		0.631945	0.154372
		0.632778	0.154118
		0.633611	0.154376
		0.634443	0.155173
		0.635276	0.155108
		0.636109	0.15392
		0.636941	0.154105
		0.637774	0.154379
		0.638607	0.15541
		0.639439	0.154417
		0.640272	0.153176
		0.641105	0.151132
		0.641937	0.150871
		0.64277	0.149606
		0.643603	0.150388
		0.644435	0.149396
		0.645268	0.14911
		0.646101	0.148999
		0.646933	0.149742
		0.647766	0.148364
		0.648599	0.146326
		0.649432	0.144791
		0.650264	0.145073
		0.651097	0.145645
		0.65193	0.145443
		0.652762	0.145917
		0.653595	0.145144
		0.654428	0.145584
		0.65526	0.144379
		0.656093	0.145359
		0.656926	0.144954
		0.657758	0.143977
		0.658591	0.142968
		0.659424	0.142409
		0.660256	0.142072
		0.661089	0.141941
		0.661922	0.141731
		0.662754	0.141129
		0.663587	0.141165
		0.66442	0.140599
		0.665253	0.140123
		0.666085	0.139585
		0.666918	0.138725
		0.667751	0.138762
		0.668583	0.138462
		0.669416	0.138702
		0.670249	0.139664
		0.671081	0.140414
		0.671914	0.138676
		0.672747	0.138274
		0.673579	0.138607
		0.674412	0.138974
		0.675245	0.139014
		0.676077	0.13876
		0.67691	0.137353
		0.677743	0.13481
		0.678575	0.134538
		0.679408	0.134167
		0.680241	0.133552
		0.681073	0.130852
		0.681906	0.130131
		0.682739	0.128367
		0.683572	0.128506
		0.684404	0.129705
		0.685237	0.129286
		0.68607	0.129164
		0.686902	0.12807
		0.687735	0.127989
		0.688568	0.127193
		0.6894	0.126471
		0.690233	0.125753
		0.691066	0.125247
		0.691898	0.124529
		0.692731	0.1245
		0.693564	0.123925
		0.694396	0.122469
		0.695229	0.120634
		0.696062	0.12014
		0.696894	0.119444
		0.697727	0.118221
		0.69856	0.117624
		0.699392	0.117281
		0.700225	0.116752
		0.701058	0.116717
		0.701891	0.117859
		0.702723	0.118928
		0.703556	0.119895
		0.704389	0.119843
		0.705221	0.118497
		0.706054	0.118017
		0.706887	0.116959
		0.707719	0.116553
		0.708552	0.115599
		0.709385	0.114402
		0.710217	0.113713
		0.71105	0.113723
		0.711883	0.115001
		0.712715	0.115477
		0.713548	0.115201
		0.714381	0.115585
		0.715213	0.116164
		0.716046	0.116404
		0.716879	0.115837
		0.717712	0.115569
		0.718544	0.115379
		0.719377	0.115488
		0.72021	0.115413
		0.721042	0.11505
		0.721875	0.113754
		0.722708	0.112467
		0.72354	0.111177
		0.724373	0.110295
		0.725206	0.109716
		0.726038	0.108759
		0.726871	0.107481
		0.727704	0.107544
		0.728536	0.107001
		0.729369	0.108348
		0.730202	0.109807
		0.731034	0.109756
		0.731867	0.109015
		0.7327	0.107846
		0.733532	0.106635
		0.734365	0.10596
		0.735198	0.10489
		0.736031	0.105547
		0.736863	0.106648
		0.737696	0.106938
		0.738529	0.107176
		0.739361	0.107523
		0.740194	0.107397
		0.741027	0.106267
		0.741859	0.105675
		0.742692	0.105823
		0.743525	0.10615
		0.744357	0.106108
		0.74519	0.105834
		0.746023	0.105649
		0.746855	0.105703
		0.747688	0.10588
		0.748521	0.10428
		0.749353	0.102792
		0.750186	0.100898
		0.751019	0.099751
		0.751851	0.099255
		0.752684	0.098703
		0.753517	0.098747
		0.75435	0.098773
		0.755182	0.098127
		0.756015	0.097517
		0.756848	0.096291
		0.75768	0.094913
		0.758513	0.094866
		0.759346	0.093935
		0.760178	0.094273
		0.761011	0.094201
		0.761844	0.093757
		0.762676	0.093441
		0.763509	0.091911
		0.764342	0.090441
		0.765174	0.090338
		0.766007	0.09065
		0.76684	0.091039
		0.767672	0.090139
		0.768505	0.087929
		0.769338	0.088
		0.770171	0.088933
		0.771003	0.089385
		0.771836	0.088899
		0.772669	0.088654
		0.773501	0.087484
		0.774334	0.087226
		0.775167	0.086263
		0.775999	0.086626
		0.776832	0.087604
		0.777665	0.087121
		0.778497	0.08723
		0.77933	0.086171
		0.780163	0.086913
		0.780995	0.087139
		0.781828	0.088045
		0.782661	0.090066
		0.783493	0.090426
		0.784326	0.091229
		0.785159	0.091943
		0.785991	0.091439
		0.786824	0.091791
		0.787657	0.090024
		0.78849	0.090938
		0.789322	0.092428
		0.790155	0.092731
		0.790988	0.091314
		0.79182	0.091131
		0.792653	0.089943
		0.793486	0.088711
		0.794318	0.090407
		0.795151	0.089659
		0.795984	0.089913
		0.796816	0.08976
		0.797649	0.089788
		0.798482	0.089781
		0.799314	0.090493
		0.800147	0.090569
		0.80098	0.089467
		0.801812	0.089008
		0.802645	0.088552
		0.803478	0.087479
		0.804311	0.087784
		0.805143	0.08814
		0.805976	0.087632
		0.806809	0.087604
		0.807641	0.087631
		0.808474	0.088399
		0.809307	0.087591
		0.810139	0.086584
		0.810972	0.087512
		0.811805	0.088249
		0.812637	0.087618
		0.81347	0.090784
		0.814303	0.090582
		0.815135	0.089507
		0.815968	0.087874
		0.816801	0.08909
		0.817633	0.088439
		0.818466	0.08593
		0.819299	0.084894
		0.820131	0.083716
		0.820964	0.082115
		0.821797	0.081489
		0.82263	0.079005
		0.823462	0.077759
		0.824295	0.077901
		0.825128	0.07703
		0.82596	0.076389
		0.826793	0.076535
		0.827626	0.07729
		0.828458	0.076768
		0.829291	0.076335
		0.830124	0.07647
		0.830956	0.07588
		0.831789	0.075284
		0.832622	0.076771
		0.833454	0.075369
		0.834287	0.073258
		0.83512	0.073744
		0.835952	0.072857
		0.836785	0.072332
		0.837618	0.071615
		0.83845	0.071889
		0.839283	0.073673
		0.840116	0.074917
		0.840949	0.074337
		0.841781	0.076085
		0.842614	0.077332
		0.843447	0.078278
		0.844279	0.077713
		0.845112	0.077143
		0.845945	0.077177
		0.846777	0.077319
		0.84761	0.076754
		0.848443	0.075512
		0.849275	0.075082
		0.850108	0.075676
		0.850941	0.07411
		0.851773	0.073501
		0.852606	0.072393
		0.853439	0.071077
		0.854271	0.071933
		0.855104	0.071611
		0.855937	0.070983
		0.85677	0.071367
		0.857602	0.071502
		0.858435	0.069918
		0.859268	0.069053
		0.8601	0.068115
		0.860933	0.067342
		0.861766	0.067457
		0.862598	0.067026
		0.863431	0.066219
		0.864264	0.065685
		0.865096	0.06561
		0.865929	0.06572
		0.866762	0.065198
		0.867594	0.064473
		0.868427	0.065197
		0.86926	0.065909
		0.870092	0.065261
		0.870925	0.065284
		0.871758	0.066771
		0.87259	0.068471
		0.873423	0.068308
		0.874256	0.067275
		0.875089	0.067371
		0.875921	0.067946
		0.876754	0.068354
		0.877587	0.068084
		0.878419	0.068457
		0.879252	0.069984
		0.880085	0.070446
		0.880917	0.07001
		0.88175	0.070022
		0.882583	0.070065
		0.883415	0.069459
		0.884248	0.069028
		0.885081	0.069383
		0.885913	0.069094
		0.886746	0.068928
		0.887579	0.070004
		0.888411	0.06963
		0.889244	0.067724
		0.890077	0.067064
		0.890909	0.067249
		0.891742	0.067661
		0.892575	0.067482
		0.893408	0.065814
		0.89424	0.066027
		0.895073	0.065677
		0.895906	0.06468
		0.896738	0.06485
		0.897571	0.065334
		0.898404	0.065299
		0.899236	0.064601
		0.900069	0.064655
		0.900902	0.06517
		0.901734	0.065515
		0.902567	0.064616
		0.9034	0.063764
		0.904232	0.063638
		0.905065	0.063465
		0.905898	0.063701
		0.90673	0.063846
		0.907563	0.062351
		0.908396	0.060269
		0.909229	0.060334
		0.910061	0.061314
		0.910894	0.061755
		0.911727	0.061025
		0.912559	0.060497
		0.913392	0.060174
		0.914225	0.0598
		0.915057	0.058783
		0.91589	0.058532
		0.916723	0.058957
		0.917555	0.058901
		0.918388	0.058919
		0.919221	0.059919
		0.920053	0.059282
		0.920886	0.058377
		0.921719	0.057526
		0.922551	0.056942
		0.923384	0.058043
		0.924217	0.056817
		0.925049	0.056803
		0.925882	0.058164
		0.926715	0.057367
		0.927548	0.05781
		0.92838	0.05767
		0.929213	0.058444
		0.930046	0.057364
		0.930878	0.056402
		0.931711	0.054337
		0.932544	0.053032
		0.933376	0.051407
		0.934209	0.051717
		0.935042	0.052676
		0.935874	0.05325
		0.936707	0.053155
		0.93754	0.052804
		0.938372	0.051777
		0.939205	0.050226
		0.940038	0.048279
		0.94087	0.048638
		0.941703	0.048027
		0.942536	0.04743
		0.943368	0.04714
		0.944201	0.04702
		0.945034	0.047339
		0.945867	0.047395
		0.946699	0.045967
		0.947532	0.044613
		0.948365	0.044557
		0.949197	0.043508
		0.95003	0.043534
		0.950863	0.044068
		0.951695	0.044764
		0.952528	0.045477
		0.953361	0.045929
		0.954193	0.048268
		0.955026	0.049025
		0.955859	0.047768
		0.956691	0.046741
		0.957524	0.048276
		0.958357	0.049449
		0.959189	0.049481
		0.960022	0.049228
		0.960855	0.050347
		0.961688	0.052084
		0.96252	0.052512
		0.963353	0.053248
		0.964186	0.054166
		0.965018	0.054429
		0.965851	0.05314
		0.966684	0.052576
		0.967516	0.052358
		0.968349	0.05308
		0.969182	0.05383
		0.970014	0.053565
		0.970847	0.053569
		0.97168	0.053367
		0.972512	0.052997
		0.973345	0.052277
		0.974178	0.051371
		0.97501	0.051431
		0.975843	0.051173
		0.976676	0.051136
		0.977508	0.051698
		0.978341	0.051324
		0.979174	0.050308
		0.980007	0.050693
		0.980839	0.050004
		0.981672	0.048307
		0.982505	0.04665
		0.983337	0.046265
		0.98417	0.04541
		0.985003	0.044319
		0.985835	0.043708
		0.986668	0.04328
		0.987501	0.043034
		0.988333	0.043209
		0.989166	0.043657
		0.989999	0.042945
		0.990831	0.043098
		0.991664	0.043635
		0.992497	0.043714
		0.993329	0.044351
		0.994162	0.044162
		0.994995	0.044297
		0.995828	0.04424
		0.99666	0.04336
		0.997493	0.042716
		0.998326	0.043021
		0.999158	0.043485
		0.999991	0.041997
		1.00082	0.040901
		1.00166	0.041003
		1.00249	0.04245
		1.00332	0.042828
		1.00415	0.04238
		1.00499	0.042437
		1.00582	0.042373
		1.00665	0.042638
		1.00748	0.042643
		1.00832	0.042924
		1.00915	0.042532
		1.00998	0.042114
		1.01082	0.042665
		1.01165	0.043079
		1.01248	0.043512
		1.01331	0.043442
		1.01415	0.042499
		1.01498	0.042188
		1.01581	0.042182
		1.01665	0.04156
		1.01748	0.041921
		1.01831	0.042541
		1.01914	0.041714
		1.01998	0.041635
		1.02081	0.043613
		1.02164	0.044495
		1.02247	0.044578
		1.02331	0.044016
		1.02414	0.045146
		1.02497	0.046163
		1.0258	0.047274
		1.02664	0.047101
		1.02747	0.047027
		1.0283	0.047571
		1.02913	0.047772
		1.02997	0.04834
		1.0308	0.048129
		1.03163	0.047347
		1.03247	0.046392
		1.0333	0.045633
		1.03413	0.044945
		1.03496	0.044717
		1.0358	0.044967
		1.03663	0.045694
		1.03746	0.046564
		1.03829	0.04601
		1.03913	0.044768
		1.03996	0.043308
		1.04079	0.041742
		1.04163	0.040351
		1.04246	0.03921
		1.04329	0.038601
		1.04412	0.038788
		1.04496	0.037931
		1.04579	0.03693
		1.04662	0.035238
		1.04745	0.034281
		1.04829	0.034021
		1.04912	0.034072
		1.04995	0.033773
		1.05079	0.033067
		1.05162	0.033011
		1.05245	0.033338
		1.05328	0.033491
		1.05411	0.033453
		1.05495	0.033183
		1.05578	0.033297
		1.05661	0.033782
		1.05745	0.033165
		1.05828	0.03235
		1.05911	0.031997
		1.05994	0.032106
		1.06078	0.032723
		1.06161	0.032879
		1.06244	0.031456
		1.06327	0.030387
		1.06411	0.029497
		1.06494	0.028296
		1.06577	0.02863
		1.06661	0.028582
		1.06744	0.028697
		1.06827	0.028917
		1.0691	0.028961
		1.06994	0.029407
		1.07077	0.029791
		1.0716	0.029834
		1.07243	0.030403
		1.07327	0.031009
		1.0741	0.030738
		1.07493	0.030593
		1.07577	0.030838
		1.0766	0.029921
		1.07743	0.029468
		1.07826	0.02989
		1.0791	0.029791
		1.07993	0.029503
		1.08076	0.029956
		1.08159	0.030606
		1.08243	0.031933
		1.08326	0.03194
		1.08409	0.031849
		1.08492	0.032771
		1.08576	0.032379
		1.08659	0.030643
		1.08742	0.030242
		1.08825	0.031488
		1.08909	0.033028
		1.08992	0.033223
		1.09075	0.032526
		1.09159	0.032093
		1.09242	0.032467
		1.09325	0.031666
		1.09408	0.030646
		1.09492	0.029967
		1.09575	0.029436
		1.09658	0.030176
		1.09742	0.0311
		1.09825	0.031033
		1.09908	0.029979
		1.09991	0.030181
		1.10075	0.029997
		1.10158	0.030302
		1.10241	0.030102
		1.10324	0.028912
		1.10408	0.029993
		1.10491	0.030968
		1.10574	0.031441
		1.10657	0.031874
		1.10741	0.033191
		1.10824	0.033133
		1.10907	0.031922
		1.1099	0.030443
		1.11074	0.029618
		1.11157	0.028808
		1.1124	0.028514
		1.11324	0.028397
		1.11407	0.027501
		1.1149	0.026943
		1.11573	0.028632
		1.11657	0.028295
		1.1174	0.027238
		1.11823	0.027019
		1.11906	0.026939
		1.1199	0.027329
		1.12073	0.026882
		1.12156	0.02787
		1.1224	0.028035
		1.12323	0.027912
		1.12406	0.028246
		1.12489	0.029249
		1.12573	0.02963
		1.12656	0.029534
		1.12739	0.029578
		1.12822	0.028104
		1.12906	0.029314
		1.12989	0.029773
		1.13072	0.030495
		1.13156	0.030876
		1.13239	0.03227
		1.13322	0.032315
		1.13405	0.032185
		1.13489	0.032531
		1.13572	0.031979
		1.13655	0.030343
		1.13738	0.032016
		1.13822	0.031491
		1.13905	0.031517
		1.13988	0.030666
		1.14071	0.030457
		1.14155	0.031865
		1.14238	0.031828
		1.14321	0.031171
		1.14404	0.031184
		1.14488	0.03019
		1.14571	0.029409
		1.14654	0.028527
		1.14738	0.028301
		1.14821	0.029286
		1.14904	0.030167
		1.14987	0.02833
		1.15071	0.027087
		1.15154	0.025522
		1.15237	0.024891
		1.15321	0.024766
		1.15404	0.024107
		1.15487	0.022514
		1.1557	0.023662
		1.15654	0.024374
		1.15737	0.024074
		1.1582	0.022882
		1.15903	0.023671
		1.15987	0.022989
		1.1607	0.0235
		1.16153	0.023438
		1.16236	0.022251
		1.1632	0.021912
		1.16403	0.022366
		1.16486	0.021992
		1.16569	0.02234
		1.16653	0.022056
		1.16736	0.021516
		1.16819	0.021241
		1.16902	0.020212
		1.16986	0.01983
		1.17069	0.019247
		1.17152	0.020536
		1.17236	0.021891
		1.17319	0.021189
		1.17402	0.01956
		1.17485	0.020153
		1.17569	0.021393
		1.17652	0.019918
		1.17735	0.01884
		1.17819	0.018388
		1.17902	0.018419
		1.17985	0.018686
		1.18068	0.018985
		1.18152	0.018619
		1.18235	0.018843
		1.18318	0.018194
		1.18401	0.018024
		1.18485	0.0174
		1.18568	0.017055
		1.18651	0.017291
		1.18735	0.017154
		1.18818	0.017545
		1.18901	0.017881
		1.18984	0.01812
		1.19067	0.017976
		1.19151	0.017786
		1.19234	0.017261
		1.19317	0.016568
		1.19401	0.01671
		1.19484	0.016297
		1.19567	0.015504
		1.1965	0.014813
		1.19734	0.016061
		1.19817	0.01751
		1.199	0.017737
		1.19983	0.01819
		1.20067	0.018014
		1.2015	0.017792
		1.20233	0.017783
		1.20317	0.017345
		1.204	0.017132
		1.20483	0.016332
		1.20566	0.015885
		1.2065	0.016094
		1.20733	0.016325
		1.20816	0.016433
		1.20899	0.015372
		1.20983	0.014801
		1.21066	0.014185
		1.21149	0.013828
		1.21233	0.013741
		1.21316	0.012697
		1.21399	0.011582
		1.21482	0.011574
		1.21566	0.012825
		1.21649	0.013509
		1.21732	0.0133
		1.21815	0.012412
		1.21899	0.011851
		1.21982	0.011458
		1.22065	0.010329
		1.22148	0.010336
		1.22232	0.011017
		1.22315	0.011265
		1.22398	0.011971
		1.22481	0.012691
		1.22565	0.013514
		1.22648	0.014446
		1.22731	0.014001
		1.22815	0.013106
		1.22898	0.01222
		1.22981	0.01212
		1.23064	0.011963
		1.23148	0.010834
		1.23231	0.01144
		1.23314	0.011044
		1.23398	0.010245
		1.23481	0.013208
		1.23564	0.014168
		1.23647	0.013625
		1.23731	0.010638
		1.23814	0.01065
		1.23897	0.011425
		1.2398	0.010439
		1.24064	0.009933
		1.24147	0.009963
		1.2423	0.009172
		1.24313	0.00912
		1.24397	0.008666
		1.2448	0.00796
		1.24563	0.007326
		1.24646	0.005576
		1.2473	0.004154
		1.24813	0.003296
		1.24896	0.002296
		1.2498	0.002116
		1.25063	0.003158
		1.25146	0.004093
		1.25229	0.005024
		1.25313	0.004796
		1.25396	0.00605
		1.25479	0.00844
		1.25562	0.009595
		1.25646	0.00797
		1.25729	0.007267
		1.25812	0.008449
		1.25896	0.009538
		1.25979	0.008208
		1.26062	0.006694
		1.26145	0.006154
		1.26229	0.006187
		1.26312	0.006683
		1.26395	0.008018
		1.26478	0.006945
		1.26562	0.007128
		1.26645	0.00749
		1.26728	0.006033
		1.26812	0.007457
		1.26895	0.007951
		1.26978	0.00919
		1.27061	0.010512
		1.27144	0.009674
		1.27228	0.007742
		1.27311	0.00608
		1.27394	0.006225
		1.27478	0.005966
		1.27561	0.004642
		1.27644	0.003409
		1.27727	0.00258
		1.27811	0.002728
		1.27894	0.002827
		1.27977	0.001351
		1.2806	0.001192
		1.28144	0.001896
		1.28227	0.003345
		1.2831	0.00528
		1.28394	0.002967
		1.28477	0.002112
		1.2856	0.001863
		1.28643	0.001594
		1.28727	-0.000996
		1.2881	0.000764
		1.28893	0.000464
		1.28976	-0.000726
		1.2906	-0.002272
		1.29143	-0.002214
		1.29226	-0.000327
		1.2931	-0.000114
		1.29393	0.000577
		1.29476	0.002058
		1.29559	0.001553
		1.29643	0.000657
		1.29726	0.000208
		1.29809	0.001499
		1.29892	0.003232
		1.29976	0.00319
		1.30059	0.00354
		1.30142	0.004375
		1.30225	0.004871
		1.30309	0.00524
		1.30392	0.003241
		1.30475	0.004906
		1.30558	0.004376
		1.30642	0.005802
		1.30725	0.006205
		1.30808	0.007413
		1.30892	0.006706
		1.30975	0.007078
		1.31058	0.004343
		1.31141	0.004496
		1.31225	0.00227
		1.31308	0.001618
		1.31391	0.001134
		1.31475	0.000872
		1.31558	9.9e-05
		1.31641	0.000708
		1.31724	0.001264
		1.31808	0.001272
		1.31891	3.7e-05
		1.31974	0.000366
		1.32057	0.001178
		1.32141	0.003016
		1.32224	0.003471
		1.32307	0.0028
		1.3239	0.002365
		1.32474	0.001049
		1.32557	0.000308
		1.3264	-0.000112
		1.32723	-0.002656
		1.32807	-0.004179
		1.3289	-0.004654
		1.32973	-0.005064
		1.33057	-0.004438
		1.3314	-0.002428
		1.33223	-0.000974
		1.33306	-8.4e-05
		1.3339	-0.000662
		1.33473	-0.0001
		1.33556	0.000436
		1.33639	-0.00082
		1.33723	-0.002819
		1.33806	-0.002626
		1.33889	-0.002286
		1.33973	-0.002101
		1.34056	-0.004682
		1.34139	-0.006402
		1.34222	-0.007218
		1.34306	-0.008418
		1.34389	-0.008667
		1.34472	-0.008621
		1.34555	-0.007544
		1.34639	-0.007606
		1.34722	-0.006742
		1.34805	-0.006187
		1.34888	-0.004372
		1.34972	-0.00404
		1.35055	-0.004427
		1.35138	-0.006122
		1.35222	-0.007235
		1.35305	-0.007919
		1.35388	-0.007552
		1.35471	-0.009013
		1.35555	-0.009776
		1.35638	-0.01011
		1.35721	-0.009031
		1.35804	-0.009389
		1.35888	-0.010223
		1.35971	-0.011461
		1.36054	-0.011895
		1.36138	-0.010048
		1.36221	-0.010597
		1.36304	-0.012682
		1.36387	-0.013355
		1.36471	-0.012579
		1.36554	-0.013161
		1.36637	-0.013863
		1.3672	-0.013015
		1.36804	-0.013325
		1.36887	-0.014519
		1.3697	-0.015696
		1.37054	-0.015325
		1.37137	-0.013839
		1.3722	-0.012678
		1.37303	-0.012096
		1.37386	-0.012761
		1.3747	-0.01269
		1.37553	-0.012445
		1.37636	-0.012865
		1.3772	-0.013458
		1.37803	-0.013675
		1.37886	-0.013761
		1.37969	-0.01362
		1.38053	-0.013665
		1.38136	-0.014369
		1.38219	-0.015507
		1.38302	-0.015165
		1.38386	-0.014029
		1.38469	-0.013352
		1.38552	-0.013344
		1.38636	-0.011766
		1.38719	-0.010153
		1.38802	-0.011182
		1.38885	-0.011804
		1.38969	-0.011354
		1.39052	-0.011439
		1.39135	-0.011955
		1.39218	-0.013275
		1.39302	-0.013736
		1.39385	-0.013238
		1.39468	-0.012209
		1.39552	-0.011774
		1.39635	-0.010814
		1.39718	-0.009718
		1.39801	-0.009371
		1.39885	-0.009572
		1.39968	-0.009915
		1.40051	-0.010128
		1.40134	-0.008847
		1.40218	-0.007613
		1.40301	-0.007634
		1.40384	-0.007479
		1.40467	-0.006977
		1.40551	-0.007204
		1.40634	-0.008002
		1.40717	-0.009156
		1.408	-0.010692
		1.40884	-0.01099
		1.40967	-0.010109
		1.4105	-0.008902
		1.41134	-0.008437
		1.41217	-0.007611
		1.413	-0.007298
		1.41383	-0.007504
		1.41467	-0.008253
		1.4155	-0.010207
		1.41633	-0.011352
		1.41717	-0.011056
		1.418	-0.010552
		1.41883	-0.010173
		1.41966	-0.009214
		1.4205	-0.00844
		1.42133	-0.008556
		1.42216	-0.00993
		1.42299	-0.010028
		1.42383	-0.010034
		1.42466	-0.010123
		1.42549	-0.010127
		1.42632	-0.010765
		1.42716	-0.011529
		1.42799	-0.012193
		1.42882	-0.010826
		1.42965	-0.009932
		1.43049	-0.010345
		1.43132	-0.011574
		1.43215	-0.011533
		1.43299	-0.011861
		1.43382	-0.01189
		1.43465	-0.011617
		1.43548	-0.01052
		1.43632	-0.008956
		1.43715	-0.009073
		1.43798	-0.011023
		1.43881	-0.011078
		1.43965	-0.011827
		1.44048	-0.011889
		1.44131	-0.012481
		1.44215	-0.012697
		1.44298	-0.012162
		1.44381	-0.012904
		1.44464	-0.012885
		1.44548	-0.010746
		1.44631	-0.010896
		1.44714	-0.008887
		1.44797	-0.008274
		1.44881	-0.009301
		1.44964	-0.011465
		1.45047	-0.012125
		1.45131	-0.013465
		1.45214	-0.013187
		1.45297	-0.014095
		1.4538	-0.015828
		1.45464	-0.01647
		1.45547	-0.016987
		1.4563	-0.016842
		1.45713	-0.017486
		1.45797	-0.017753
		1.4588	-0.016971
		1.45963	-0.018732
		1.46046	-0.019082
		1.4613	-0.017899
		1.46213	-0.018018
		1.46296	-0.017902
		1.46379	-0.01891
		1.46463	-0.018244
		1.46546	-0.018162
		1.46629	-0.019963
		1.46713	-0.020075
		1.46796	-0.021379
		1.46879	-0.021181
		1.46962	-0.018487
		1.47046	-0.016899
		1.47129	-0.01439
		1.47212	-0.01492
		1.47296	-0.015153
		1.47379	-0.014596
		1.47462	-0.012512
		1.47545	-0.012132
		1.47629	-0.01163
		1.47712	-0.012242
		1.47795	-0.011726
		1.47878	-0.011449
		1.47962	-0.012579
		1.48045	-0.012216
		1.48128	-0.011168
		1.48211	-0.012603
		1.48295	-0.011989
		1.48378	-0.010912
		1.48461	-0.010632
		1.48544	-0.010639
		1.48628	-0.01075
		1.48711	-0.010312
		1.48794	-0.009711
		1.48878	-0.009657
		1.48961	-0.010975
		1.49044	-0.011885
		1.49127	-0.013001
		1.49211	-0.014133
		1.49294	-0.013192
		1.49377	-0.013187
		1.4946	-0.013069
		1.49544	-0.013985
		1.49627	-0.013644
		1.4971	-0.013989
		1.49794	-0.01496
		1.49877	-0.015458
		1.4996	-0.015018
		1.50043	-0.014075
		1.50127	-0.013975
		1.5021	-0.014203
		1.50293	-0.014445
		1.50376	-0.01454
		1.5046	-0.015246
		1.50543	-0.016974
		1.50626	-0.018529
		1.5071	-0.018636
		1.50793	-0.019505
		1.50876	-0.02092
		1.50959	-0.022868
		1.51042	-0.022407
		1.51126	-0.022398
		1.51209	-0.022574
		1.51292	-0.022756
		1.51376	-0.022941
		1.51459	-0.023113
		1.51542	-0.024216
		1.51625	-0.024388
		1.51709	-0.025178
		1.51792	-0.025224
		1.51875	-0.024255
		1.51958	-0.024254
		1.52042	-0.025138
		1.52125	-0.02594
		1.52208	-0.026404
		1.52292	-0.027843
		1.52375	-0.028657
		1.52458	-0.028532
		1.52541	-0.029463
		1.52625	-0.029944
		1.52708	-0.029272
		1.52791	-0.028331
		1.52874	-0.02861
		1.52958	-0.029044
		1.53041	-0.029307
		1.53124	-0.02773
		1.53208	-0.026698
		1.53291	-0.02583
		1.53374	-0.025569
		1.53457	-0.024706
		1.53541	-0.024675
		1.53624	-0.023904
		1.53707	-0.024037
		1.5379	-0.022738
		1.53874	-0.022482
		1.53957	-0.024555
		1.5404	-0.024569
		1.54123	-0.023269
		1.54207	-0.021492
		1.5429	-0.022426
		1.54373	-0.022794
		1.54456	-0.021127
		1.5454	-0.021551
		1.54623	-0.021016
		1.54706	-0.019838
		1.5479	-0.019497
		1.54873	-0.019849
		1.54956	-0.01953
		1.55039	-0.018735
		1.55123	-0.017589
		1.55206	-0.018546
		1.55289	-0.019512
		1.55373	-0.021585
		1.55456	-0.02214
		1.55539	-0.023006
		1.55622	-0.023843
		1.55706	-0.024219
		1.55789	-0.024245
		1.55872	-0.023983
		1.55955	-0.022832
		1.56039	-0.021492
		1.56122	-0.022149
		1.56205	-0.023577
		1.56288	-0.024539
		1.56372	-0.024338
		1.56455	-0.022641
		1.56538	-0.023309
		1.56621	-0.023396
		1.56705	-0.025029
		1.56788	-0.027377
		1.56871	-0.028755
		1.56955	-0.029727
		1.57038	-0.031059
		1.57121	-0.032023
		1.57204	-0.032306
		1.57288	-0.031835
		1.57371	-0.032208
		1.57454	-0.031462
		1.57537	-0.032317
		1.57621	-0.033257
		1.57704	-0.032766
		1.57787	-0.032672
		1.57871	-0.032317
		1.57954	-0.032484
		1.58037	-0.033722
		1.5812	-0.034568
		1.58204	-0.035201
		1.58287	-0.034775
		1.5837	-0.034923
		1.58453	-0.033449
		1.58537	-0.034829
		1.5862	-0.034852
		1.58703	-0.034368
		1.58787	-0.032681
		1.5887	-0.031224
		1.58953	-0.029607
		1.59036	-0.028189
		1.5912	-0.026838
		1.59203	-0.02628
		1.59286	-0.026343
		1.59369	-0.026508
		1.59453	-0.026069
		1.59536	-0.025286
		1.59619	-0.025408
		1.59702	-0.024876
		1.59786	-0.025261
		1.59869	-0.026184
		1.59952	-0.026351
		1.60035	-0.027027
		1.60119	-0.02746
		1.60202	-0.026458
		1.60285	-0.025057
		1.60369	-0.026302
		1.60452	-0.026151
		1.60535	-0.02761
		1.60618	-0.027915
		1.60702	-0.028135
		1.60785	-0.028354
		1.60868	-0.029467
		1.60952	-0.029468
		1.61035	-0.030673
		1.61118	-0.031213
		1.61201	-0.0323
		1.61285	-0.033064
		1.61368	-0.033066
		1.61451	-0.031782
		1.61534	-0.032798
		1.61618	-0.033318
		1.61701	-0.032204
		1.61784	-0.032402
		1.61867	-0.031689
		1.61951	-0.032213
		1.62034	-0.032739
		1.62117	-0.032797
		1.622	-0.032636
		1.62284	-0.032565
		1.62367	-0.032468
		1.6245	-0.031602
		1.62534	-0.031814
		1.62617	-0.030365
		1.627	-0.030028
		1.62783	-0.029506
		1.62867	-0.030881
		1.6295	-0.030076
		1.63033	-0.030221
		1.63116	-0.02852
		1.632	-0.027938
		1.63283	-0.027614
		1.63366	-0.027007
		1.6345	-0.026328
		1.63533	-0.027049
		1.63616	-0.025313
		1.63699	-0.025968
		1.63783	-0.026972
		1.63866	-0.02579
		1.63949	-0.027899
		1.64032	-0.026498
		1.64116	-0.027224
		1.64199	-0.025806
		1.64282	-0.024351
		1.64366	-0.025779
		1.64449	-0.026284
		1.64532	-0.026775
		1.64615	-0.027776
		1.64698	-0.028594
		1.64782	-0.028106
		1.64865	-0.028262
		1.64948	-0.027395
		1.65032	-0.02802
		1.65115	-0.027083
		1.65198	-0.028195
		1.65281	-0.02946
		1.65365	-0.029487
		1.65448	-0.030054
		1.65531	-0.031627
		1.65614	-0.032346
[truncated: 26,656 more rows]

## Sheet: Fig.4e(left)
NTAnalysis Export	NTAnalysis Export	NTAnalysis Export	NTAnalysis Export	NTAnalysis Export
NTAnalysis Export	NTAnalysis Export	NTAnalysis Export	NTAnalysis Export	NTAnalysis Export
Thermophoresis + T-Jump	Thermophoresis + T-Jump	Thermophoresis + T-Jump	Thermophoresis + T-Jump	Thermophoresis + T-Jump
Name above Values: MstPower/LedPower	Name above Values: MstPower/LedPower	Name above Values: MstPower/LedPower	Name above Values: MstPower/LedPower	Name above Values: MstPower/LedPower
Kd	Concentr.	Unbound	Bound
105	1550	580.89	599.48
GST-CM1231-268
Concentration	Laser: 40/Led: 20	Laser: 40/Led: 20	Laser: 40/Led: 20		Fit Values	Fit Values
1.53	576.852	581.24	581.688		1	580.904
3.05	577.245	584.282	583.229		1.127	580.906
6.1	576.428	583.001	583.067		1.271	580.907
12.21	574.266	577.59	579.457		1.432	580.909
24.41	578.844	584.275	585.433		1.614	580.911
48.83	580.325	581.506	584.406		1.82	580.914
97.66	580.941	586.515	586.349		2.051	580.916
195.31	579.785	581.936	583.488		2.312	580.919
390.63	582.154	588.752	588.919		2.606	580.922
781.25	582.661	589.85	593.943		2.938	580.926
1562.5	589.625	595.277	599.779		3.311	580.93
3125	592.608	598.964	600.932		3.733	580.935
6250	595.703	603.269	607.41		4.207	580.94
12500	598.65	603.429	606.991		4.742	580.946
25000	591.56	595.504	602.005		5.346	580.953
50000	596.677	595.79	597.855		6.026	580.961
					6.792	580.969
					7.656	580.979
					8.63	580.99
					9.727	581.002
					10.965	581.016
					12.359	581.032
					13.932	581.05
	Concentration	Laser: 40/Led: 20 (Mean ± SD)			15.704	581.069
	1.53	579.926 ± 2.672			17.701	581.092
	3.05	581.585 ± 3.795			19.953	581.117
	6.1	580.832 ± 3.814			22.491	581.146
	12.21	577.104 ± 2.629			25.351	581.178
	24.41	582.85 ± 3.5178			28.576	581.214
	48.83	582.079 ± 2.099			32.211	581.255
	97.66	584.601 ± 3.171			36.308	581.3
	195.31	581.736 ± 1.859			40.926	581.352
	390.63	586.608 ± 3.858			46.132	581.411
	781.25	588.818 ± 5.711			52	581.476
	1562.5	594.893 ± 5.087			58.614	581.55
	3125	597.501 ± 4.350			66.069	581.633
	6250	602.127 ± 5.936			74.473	581.727
	12500	603.023 ± 4.185			83.946	581.833
	25000	596.356 ± 5.274			94.624	581.952
	50000	596.774 ± 1.035			106.66	582.086
					120.226	582.237
					135.519	582.407
					152.757	582.598
					172.187	582.814
					194.089	583.056
					218.776	583.328
					246.604	583.634
					277.971	583.977
					313.329	584.363
					353.183	584.795
					398.107	585.28
					448.745	585.822
					505.825	586.427
					570.164	587.102
					642.688	587.85
					724.436	588.677
					816.582	589.584
					920.45	590.569
					1037.53	591.621
					1169.5	592.721
					1318.26	593.827
					1485.94	594.886
					1674.94	595.832
					1887.99	596.62
					2128.14	597.239
					2398.83	597.709
					2703.96	598.063
					3047.89	598.331
					3435.58	598.536
					3872.58	598.696
					4365.16	598.823
					4920.4	598.924
					5546.26	599.007
					6251.73	599.075
					7046.93	599.132
					7943.28	599.179
					8953.65	599.219
					10092.5	599.253
					11376.3	599.282
					12823.3	599.307
					14454.4	599.328
					16293	599.346
					18365.4	599.363
					20701.4	599.376
					23334.6	599.389
					26302.7	599.399
					29648.3	599.409
					33419.5	599.417
					37670.4	599.424
					42462	599.43
					47863	599.436
					53951.1	599.44
					60813.5	599.445
					68548.8	599.449
					77268.1	599.452
					87096.4	599.455
					98174.8	599.457
					110662	599.46
					124738	599.462
					140605	599.464

## Sheet: Fig.4e(right)
NTAnalysis Export	NTAnalysis Export	NTAnalysis Export	NTAnalysis Export	NTAnalysis Export
NTAnalysis Export	NTAnalysis Export	NTAnalysis Export	NTAnalysis Export	NTAnalysis Export
Thermophoresis + T-Jump	Thermophoresis + T-Jump	Thermophoresis + T-Jump	Thermophoresis + T-Jump	Thermophoresis + T-Jump
Name above Values: MstPower/LedPower	Name above Values: MstPower/LedPower	Name above Values: MstPower/LedPower	Name above Values: MstPower/LedPower	Name above Values: MstPower/LedPower
Kd	Concentr.	Unbound	Bound
418	1330	592.52	689.17
GST-CM1231-268,3R
Concentration	Laser: 40/Led: 20	Laser: 40/Led: 20	Laser: 40/Led: 20		Fit Values	Fit Values
1.53	577.83	592.921	596.006		1	592.579
3.05	588.941	599.419	603.201		1.127	592.586
6.1	595.337	600.468	598.455		1.271	592.594																								7.38737
12.21	595.883	599.201	604.426		1.432	592.603																								2.58525
24.41	584.632	603.358	602.59		1.614	592.613																								4.30683
48.83	575.173	592.514	598.522		1.82	592.625																								10.5967
97.66	589.708	597.346	603.349		2.051	592.637																								12.1242
195.31	585.678	592.321	606.191		2.312	592.652																								6.83681
390.63	604.256	609.155	615.182		2.606	592.668																								10.4665
781.25	630.86	634.401	623.97		2.938	592.687																								5.4727
1562.5	658.963	667.973	657.085		3.311	592.707																								5.30435
3125	665.343	683.305	673.232		3.733	592.731																								5.8203
6250	654.604	673.874	665.876		4.207	592.757																								9.0031
12500	705.356	689.978	683.998		4.742	592.786																								9.68124
25000	693.942	677.347	675.638		5.346	592.82																								11.0182
50000	726.466	686.618	680.758		6.026	592.857																								10.1106
					6.792	592.9																								24.8711
					7.656	592.947
					8.63	593.001
					9.727	593.062
					10.965	593.13
	Concentration	Laser: 40/Led: 20 (Mean ± SD)			12.359	593.207
	1.53	588.919 ± 9.726			13.932	593.294
	3.05	597.187 ± 7.387			15.704	593.392
	6.1	598.086 ± 2.585			17.701	593.502
	12.21	599.836 ± 4.306			19.953	593.626
	24.41	596.86 ± 10.596			22.491	593.766
	48.83	588.736 ± 12.124			25.351	593.923
	97.66	596.801 ± 6.836			28.576	594.1
	195.31	594.73 ± 10.466			32.211	594.3
	390.63	609.531 ± 5.472			36.308	594.525
	781.25	629.743 ± 5.304			40.926	594.778
	1562.5	661.34 ± 5.820			46.132	595.063
	3125	673.96 ± 9.003			52	595.383
	6250	664.784 ± 9.681			58.614	595.744
	12500	693.11 ± 11.018			66.069	596.149
	25000	682.309 ± 10.110			74.473	596.606
	50000	697.947 ± 24.871			83.946	597.118
					94.624	597.695
					106.66	598.342
					120.226	599.069
					135.519	599.884
					152.757	600.799
					172.187	601.823
					194.089	602.97
					218.776	604.253
					246.604	605.685
					277.971	607.282
					313.329	609.06
					353.183	611.034
					398.107	613.221
					448.745	615.636
					505.825	618.293
					570.164	621.201
					642.688	624.367
					724.436	627.789
					816.582	631.454
					920.45	635.338
					1037.53	639.4
					1169.5	643.583
					1318.26	647.811
					1485.94	652
					1674.94	656.057
					1887.99	659.899
					2128.14	663.458
					2398.83	666.692
					2703.96	669.581
					3047.89	672.131
					3435.58	674.359
					3872.58	676.294
					4365.16	677.968
					4920.4	679.415
					5546.26	680.663
					6251.73	681.742
					7046.93	682.675
					7943.28	683.483
					8953.65	684.184
					10092.5	684.794
					11376.3	685.325
					12823.3	685.788
					14454.4	686.192
					16293	686.546
					18365.4	686.856
					20701.4	687.129
					23334.6	687.368
					26302.7	687.578
					29648.3	687.763
					33419.5	687.926
					37670.4	688.069
					42462	688.196
					47863	688.308
					53951.1	688.407
					60813.5	688.494
					68548.8	688.571
					77268.1	688.639
					87096.4	688.7
					98174.8	688.753
					110662	688.801
					124738	688.842
					140605	688.88

## Sheet: Fig.4f
		γ-TuSCFLAG-Spc98 Pulled down with His-Spc721-599 or His-Spc721-599,3R quantification
				His-Spc721-599, Pull-down band intensity		His-Spc721-599,3R, Pull-down band intensity
				His-Spc97	His-Spc721-599	His-Spc97	His-Spc721-599,3R
		IP_No.1	FLAG-Pull-down_1	6197.67	15349.6	7051.08	11243.9
		IP_No.2	FLAG-Pull-down_2 (Fig.4f)	13490.6	19106.4	13303.1	12091.1
		IP_No.3	FLAG-Pull-down_3	6552.45	14969.7	8347.64	9890.57
				Normalised with His-Spc97
				Ratio (His-Spc721-599/His-Spc97)	Ratio (His-Spc721-599,3R/His-Spc97)
		IP_No.1	FLAG-Pull-down_1	2.477	1.595
		IP_No.2	FLAG-Pull-down_2 (Fig.4f)	1.416	0.909
		IP_No.3	FLAG-Pull-down_3	2.285	1.185
				Ratio of His-Spc721-599/His-Spc721-599,3R after normalisation
		IP_No.1	FLAG-Pull-down_1	1.55
		IP_No.2	FLAG-Pull-down_2 (Fig.4f)	1.558
		IP_No.3	FLAG-Pull-down_3	1.928
				Mean= 1.679 ± 0.2

## Sheet: Fig.5f
				SPC72		spc723R		pRS315
				Cell percentage (%)		Cell percentage (%)		Cell percentage (%)
		Time after IAA treatment	MT Phenotype	Experiment_1	Experiment_2	Experiment_1	Experiment_2	Experiment_1	Experiment_2
		0 h	aligned spindles	78.8	83.1	87.1	82.6	84.6	76.4
			misaligned spindles	19.7	15.4	12.9	13.1	13.5	22.2
			broken spindles	1.5	1.5	0	4.3	0	0
			multiple spindles	0	0	0	0	1.9	1.4
			Total percentage	100	100	100	100	100	100
		3 h	aligned spindles	62.3	66.7	33.8	32.1	28.8	31.9
			misaligned spindles	15.1	17.5	32.4	23.2	34.8	34
			broken spindles	9.4	5.3	17.6	19.6	19.7	12.8
			multiple spindles	13.2	10.5	16.2	25.1	16.7	21.2
			Total percentage	100	100	100	100	100	100
		Experiment_1		Cell number
		Time after IAA treatment	MT Phenotype	SPC72	spc723R	pRS315
		0 h	aligned spindles	52	88	44
			misaligned spindles	13	13	7
			broken spindles	1	0	0
			multiple spindles	0	0	1
			Total number	66	101	52
		3 h	aligned spindles	66	23	19
			misaligned spindles	16	22	23
			broken spindles	10	12	13
			multiple spindles	14	11	11
			Total number	106	68	66
		Experiment_2		Cell number
		Time after IAA treatment	MT Phenotype	SPC72	spc723R	pRS315
		0 h	aligned spindles	54	57	55
			misaligned spindles	10	9	16
			broken spindles	1	3	0
			multiple spindles	0	0	1
			Total number	65	69	72
		3 h	aligned spindles	38	18	30
			misaligned spindles	10	13	32
			broken spindles	3	11	12
			multiple spindles	6	14	20
			Total number	57	56	94
			Cell percentage (%)
			Mean of SPC72	Mean of spc723R	Mean of pRS315
		aligned spindles_0h	80.95	84.85	80.5
		misaligned spindles_0h	17.55	13	17.85
		broken spindles_0h	1.5	2.15	0
		multiple spindles_0h	0	0	1.65
		aligned spindles_3h	64.5	32.95	30.35
		misaligned spindles_3h	16.3	27.8	34.4
		broken spindles_3h	7.35	18.6	16.25
		multiple spindles_3h	11.85	20.65	18.95
		Šídák's multiple comparisons test	Mean Diff.	95.00% CI of diff.	Below threshold?	Summary	Adjusted P Value		Test details	Mean 1	Mean 2	Mean Diff.	SE of diff.	N1	N2	t	DF
		SPC72 - spc723R
		aligned spindles_0h	-3.9	-13.43 to 5.631	No	ns	0.8599		SPC72 - spc723R
		misaligned spindles_0h	4.55	-4.981 to 14.08	No	ns	0.7374		aligned spindles_0h	80.95	84.85	-3.9	3.04	2	2	1.283	16
		broken spindles_0h	-0.65	-10.18 to 8.881	No	ns	>0.9999		misaligned spindles_0h	17.55	13	4.55	3.04	2	2	1.497	16
		multiple spindles_0h	0	-9.531 to 9.531	No	ns	>0.9999		broken spindles_0h	1.5	2.15	-0.65	3.04	2	2	0.2138	16
		aligned spindles_3h	31.55	22.02 to 41.08	Yes	****	<0.0001		multiple spindles_0h	0	0	0	3.04	2	2	0	16
		misaligned spindles_3h	-11.5	-21.03 to -1.969	Yes	*	0.013		aligned spindles_3h	64.5	32.95	31.55	3.04	2	2	10.38	16
		broken spindles_3h	-11.25	-20.78 to -1.719	Yes	*	0.0154		misaligned spindles_3h	16.3	27.8	-11.5	3.04	2	2	3.783	16
		multiple spindles_3h	-8.8	-18.33 to 0.7307	No	ns	0.0814		broken spindles_3h	7.35	18.6	-11.25	3.04	2	2	3.701	16
									multiple spindles_3h	11.85	20.65	-8.8	3.04	2	2	2.895	16
		Šídák's multiple comparisons test	Mean Diff.	95.00% CI of diff.	Below threshold?	Summary	Adjusted P Value		Test details	Mean 1	Mean 2	Mean Diff.	SE of diff.	N1	N2	t	DF
		SPC72 - pRS315
		aligned spindles_0h	0.45	-9.269 to 10.17	No	ns	>0.9999		SPC72 - pRS315
		misaligned spindles_0h	-0.3	-10.02 to 9.419	No	ns	>0.9999		aligned spindles_0h	80.95	80.5	0.45	3.1	2	2	0.1452	16
		broken spindles_0h	1.5	-8.219 to 11.22	No	ns	0.9997		misaligned spindles_0h	17.55	17.85	-0.3	3.1	2	2	0.09678	16
		multiple spindles_0h	-1.65	-11.37 to 8.069	No	ns	0.9994		broken spindles_0h	1.5	0	1.5	3.1	2	2	0.4839	16
		aligned spindles_3h	34.15	24.43 to 43.87	Yes	****	<0.0001		multiple spindles_0h	0	1.65	-1.65	3.1	2	2	0.5323	16
		misaligned spindles_3h	-18.1	-27.82 to -8.381	Yes	***	0.0002		aligned spindles_3h	64.5	30.35	34.15	3.1	2	2	11.02	16
		broken spindles_3h	-8.9	-18.62 to 0.8185	No	ns	0.0853		misaligned spindles_3h	16.3	34.4	-18.1	3.1	2	2	5.839	16
		multiple spindles_3h	-7.1	-16.82 to 2.619	No	ns	0.2537		broken spindles_3h	7.35	16.25	-8.9	3.1	2	2	2.871	16
									multiple spindles_3h	11.85	18.95	-7.1	3.1	2	2	2.29	16

## Sheet: Fig.6e
		Molecular Weight
		Stu2	Spc97	Spc98	Spc72	γ-tubulin
		104,306.09 Da	104,571.24 Da	95,217.08 Da	70,557.12 Da	56,176.66 Da
		*Spc97 intensity value as a standard reference
		In-Gel Intensity quantification for stoichiometry of Stu2 and Spc721-599
		Gel1 (Supplementary Fig.1d)	Stu2	Spc97	Spc98	Spc721-599	Spc72 times MW ratio (Spc97/Spc72)	γ-tubulin	γ-tubulin times MW ratio (Spc97/γ-tubulin)
		Fraction_8.5ml_band_Intensity	8771.13	2887.21	2880.63	3446.7	4894.31	3709.23	6602.44
		Ratio to Spc97	3.03792	1	0.997719		1.69516		2.28679
		Gel2	Stu2	Spc97	Spc98	Spc721-599	Spc72 times MW ratio (Spc97/Spc72)	γ-tubulin	γ-tubulin times MW ratio (Spc97/γ-tubulin)
		Fraction_8.5ml_band_Intensity	3425.09	1162.85	1008.97	1375.51	1953.22	1296.51	2307.78
		Ratio to Spc97	2.94543	1	0.86767		1.67968		1.98459
		Gel3	Stu2	Spc97	Spc98	Spc721-599	Spc72 times MW ratio (Spc97/Spc72)	γ-tubulin	γ-tubulin times MW ratio (Spc97/γ-tubulin)
		Fraction_8.5ml_band_Intensity	5570.99	1990.21	1912.92	2371.7	3367.81	2034.72	3621.8
		Ratio to Spc97	2.89968	1	0.9612		1.692		1.8198
			Stu2	Spc97	Spc98		Spc72 times MW ratio (Spc97/Spc72)		γ-tubulin times MW ratio (Spc97/γ-tubulin)
		Ratio to Spc97 (Mean ± SD)	2.96101 ± 0.070	1	0.942196 ± 0.067		1.68895 ± 0.008		2.03039 ± 0.237

## Sheet: Supplementary Fig.1c
		Suplementary Fig.1c
		γ-TuSC/His-Spc721-599/FLAG-Stu2
		UV 1_280
		ml	mAU
		-0.00423	-0.09805
		-0.003398	-0.055407
		-0.002565	-0.056234
		-0.001732	-0.057579
		-0.000899	-0.058394
		-6.6e-05	-0.059032
		0.000767	-0.059834
		0.0016	-0.060437
		0.002432	-0.060735
		0.003265	-0.061401
		0.004098	-0.062853
		0.004931	-0.063876
		0.005764	-0.06453
		0.006597	-0.065344
		0.00743	-0.067049
		0.008263	-0.068634
		0.009095	-0.069447
		0.009928	-0.070943
		0.010761	-0.072473
		0.011594	-0.072962
		0.012427	-0.072833
		0.01326	-0.072227
		0.014093	-0.072765
		0.014925	-0.073536
		0.015758	-0.073939
		0.016591	-0.073953
		0.017424	-0.074905
		0.018257	-0.075844
		0.01909	-0.076531
		0.019923	-0.078249
		0.020756	-0.079611
		0.021588	-0.080451
		0.022421	-0.081319
		0.023254	-0.082905
		0.024087	-0.08446
		0.02492	-0.084631
		0.025753	-0.08429
		0.026586	-0.085584
		0.027419	-0.086439
		0.028251	-0.086618
		0.029084	-0.086932
		0.029917	-0.08866
		0.03075	-0.088995
		0.031583	-0.089041
		0.032416	-0.088845
		0.033249	-0.036148
		0.034081	-0.001013
		0.034914	-0.001504
		0.035747	-0.001804
		0.03658	-0.001967
		0.037413	-0.001986
		0.038246	-0.001344
		0.039079	-0.002153
		0.039912	-0.002457
		0.040744	-0.001458
		0.041577	-0.001632
		0.04241	-0.002584
		0.043243	-0.002989
		0.044076	-0.003022
		0.044909	-0.002921
		0.045742	-0.004077
		0.046575	-0.005608
		0.047407	-0.005755
		0.04824	-0.006084
		0.049073	-0.006747
		0.049906	-0.006982
		0.050739	-0.007136
		0.051572	-0.008096
		0.052405	-0.008496
		0.053237	-0.008711
		0.05407	-0.010053
		0.054903	-0.011023
		0.055736	-0.012145
		0.056569	-0.014247
		0.057402	-0.014264
		0.058235	-0.013283
		0.059068	-0.011662
		0.0599	-0.007956
		0.060733	-0.004227
		0.061566	-0.001238
		0.062399	0.001768
		0.063232	0.004706
		0.064065	0.007025
		0.064898	0.008975
		0.06573	0.011642
		0.066563	0.01363
		0.067396	0.015856
		0.068229	0.016305
		0.069062	0.01826
		0.069895	0.020168
		0.070728	0.021168
		0.071561	0.02286
		0.072393	0.024088
		0.073226	0.024651
		0.074059	0.025053
		0.074892	0.026185
		0.075725	0.027075
		0.076558	0.028627
		0.077391	0.030694
		0.078224	0.029876
		0.079056	0.027981
		0.079889	0.025969
		0.080722	0.023825
		0.081555	0.020435
		0.082388	0.017113
		0.083221	0.014829
		0.084054	0.010758
		0.084886	0.008835
		0.085719	0.005454
		0.086552	0.002066
		0.087385	-0.000424
		0.088218	-0.002808
		0.089051	-0.003887
		0.089884	-0.007505
		0.090717	-0.009658
		0.091549	-0.010475
		0.092382	-0.010261
		0.093215	-0.011135
		0.094048	-0.010618
		0.094881	-0.010902
		0.095714	-0.010064
		0.096547	-0.010916
		0.09738	-0.010167
		0.098212	-0.010374
		0.099045	-0.009195
		0.099878	-0.008726
		0.100711	-0.007103
		0.101544	-0.00759
		0.102377	-0.006502
		0.10321	-0.006008
		0.104042	-0.004223
		0.104875	-0.002071
		0.105708	-0.002594
		0.106541	0.00056
		0.107374	0.003556
		0.108207	0.005046
		0.10904	0.005365
		0.109873	0.007699
		0.110705	0.01137
		0.111538	0.013825
		0.112371	0.016964
		0.113204	0.01974
		0.114037	0.022392
		0.11487	0.025209
		0.115703	0.02946
		0.116535	0.032337
		0.117368	0.037203
		0.118201	0.040434
		0.119034	0.043787
		0.119867	0.046976
		0.1207	0.050152
		0.121533	0.053534
		0.122366	0.057744
		0.123198	0.061933
		0.124031	0.06598
		0.124864	0.069191
		0.125697	0.074067
		0.12653	0.081511
		0.127363	0.088639
		0.128196	0.097056
		0.129029	0.109272
		0.129861	0.125007
		0.130694	0.142825
		0.131527	0.165385
		0.13236	0.193467
		0.133193	0.224094
		0.134026	0.260536
		0.134859	0.304179
		0.135691	0.351633
		0.136524	0.405077
		0.137357	0.466979
		0.13819	0.535272
		0.139023	0.611593
		0.139856	0.695394
		0.140689	0.788944
		0.141522	0.887649
		0.142354	0.993771
		0.143187	1.10791
		0.14402	1.2274
		0.144853	1.35389
		0.145686	1.48767
		0.146519	1.62643
		0.147352	1.76797
		0.148185	1.91444
		0.149017	2.06586
		0.14985	2.21884
		0.150683	2.37366
		0.151516	2.52949
		0.152349	2.68419
		0.153182	2.83684
		0.154015	2.99044
		0.154847	3.14132
		0.15568	3.28762
		0.156513	3.43155
		0.157346	3.57067
		0.158179	3.7053
		0.159012	3.83664
		0.159845	3.96169
		0.160678	4.08416
		0.16151	4.19983
		0.162343	4.30951
		0.163176	4.41654
		0.164009	4.5168
		0.164842	4.61127
		0.165675	4.70261
		0.166508	4.79033
		0.167341	4.87365
		0.168173	4.9508
		0.169006	5.02262
		0.169839	5.09091
		0.170672	5.15336
		0.171505	5.21026
		0.172338	5.26267
		0.173171	5.31105
		0.174003	5.35429
		0.174836	5.39146
		0.175669	5.42335
		0.176502	5.44925
		0.177335	5.46943
		0.178168	5.48508
		0.179001	5.49605
		0.179834	5.50292
		0.180666	5.50653
		0.181499	5.50736
		0.182332	5.50423
		0.183165	5.49687
		0.183998	5.48698
		0.184831	5.47388
		0.185664	5.45594
		0.186496	5.43542
		0.187329	5.4125
		0.188162	5.38502
		0.188995	5.35368
		0.189828	5.31954
		0.190661	5.28529
		0.191494	5.24892
		0.192327	5.21009
		0.193159	5.1683
		0.193992	5.1246
		0.194825	5.0792
		0.195658	5.0351
		0.196491	4.99037
		0.197324	4.94446
		0.198157	4.89888
		0.19899	4.85005
		0.199822	4.80083
		0.200655	4.75117
		0.201488	4.70241
		0.202321	4.6528
		0.203154	4.60238
		0.203987	4.55335
		0.20482	4.50337
		0.205652	4.4515
		0.206485	4.40426
		0.207318	4.35675
		0.208151	4.3073
		0.208984	4.25878
		0.209817	4.21291
		0.21065	4.17004
		0.211483	4.12448
		0.212315	4.07779
		0.213148	4.03187
		0.213981	3.98653
		0.214814	3.94492
		0.215647	3.9045
		0.21648	3.86161
		0.217313	3.81703
		0.218146	3.77266
		0.218978	3.72745
		0.219811	3.68547
		0.220644	3.64556
		0.221477	3.60975
		0.22231	3.57055
		0.223143	3.53309
		0.223976	3.49421
		0.224808	3.45383
		0.225641	3.41537
		0.226474	3.37887
		0.227307	3.3406
		0.22814	3.29999
		0.228973	3.26037
		0.229806	3.22358
		0.230639	3.18724
		0.231471	3.14838
		0.232304	3.11011
		0.233137	3.07641
		0.23397	3.04284
		0.234803	3.00735
		0.235636	2.97322
		0.236469	2.94043
		0.237301	2.90888
		0.238134	2.87841
		0.238967	2.85013
		0.2398	2.82157
		0.240633	2.7934
		0.241466	2.76236
		0.242299	2.73055
		0.243132	2.69839
		0.243964	2.66697
		0.244797	2.63829
		0.24563	2.60907
		0.246463	2.5792
		0.247296	2.55349
		0.248129	2.52511
		0.248962	2.49733
		0.249795	2.47042
		0.250627	2.44354
		0.25146	2.41748
		0.252293	2.39313
		0.253126	2.36863
		0.253959	2.34584
		0.254792	2.31951
		0.255625	2.29332
		0.256457	2.26858
		0.25729	2.24421
		0.258123	2.2214
		0.258956	2.19602
		0.259789	2.17053
		0.260622	2.1473
		0.261455	2.12542
		0.262288	2.10371
		0.26312	2.08322
		0.263953	2.06158
		0.264786	2.03931
		0.265619	2.01956
		0.266452	1.99926
		0.267285	1.98097
		0.268118	1.96078
		0.26895	1.94047
		0.269783	1.92133
		0.270616	1.90504
		0.271449	1.88889
		0.272282	1.87103
		0.273115	1.85482
		0.273948	1.83455
		0.274781	1.81724
		0.275613	1.79932
		0.276446	1.7832
		0.277279	1.76644
		0.278112	1.75154
		0.278945	1.73487
		0.279778	1.72048
		0.280611	1.70613
		0.281444	1.69087
		0.282276	1.67556
		0.283109	1.66005
		0.283942	1.64563
		0.284775	1.63327
		0.285608	1.61983
		0.286441	1.60482
		0.287274	1.59007
		0.288106	1.57626
		0.288939	1.56242
		0.289772	1.55034
		0.290605	1.53768
		0.291438	1.52359
		0.292271	1.51115
		0.293104	1.49626
		0.293937	1.48252
		0.294769	1.47034
		0.295602	1.45836
		0.296435	1.4462
		0.297268	1.43558
		0.298101	1.42406
		0.298934	1.41025
		0.299767	1.39783
		0.3006	1.38452
		0.301432	1.37008
		0.302265	1.35636
		0.303098	1.34409
		0.303931	1.33228
		0.304764	1.32048
		0.305597	1.30752
		0.30643	1.2972
		0.307262	1.28877
		0.308095	1.27881
		0.308928	1.26882
		0.309761	1.26084
		0.310594	1.25171
		0.311427	1.24226
		0.31226	1.23234
		0.313093	1.22141
		0.313925	1.21324
		0.314758	1.20451
		0.315591	1.19629
		0.316424	1.18675
		0.317257	1.17791
		0.31809	1.16748
		0.318923	1.1582
		0.319755	1.14927
		0.320588	1.1413
		0.321421	1.13318
		0.322254	1.12591
		0.323087	1.11823
		0.32392	1.11059
		0.324753	1.10182
		0.325586	1.09325
		0.326418	1.0865
		0.327251	1.07852
		0.328084	1.06975
		0.328917	1.06116
		0.32975	1.05066
		0.330583	1.0398
		0.331416	1.03046
		0.332249	1.02192
		0.333081	1.01495
		0.333914	1.00799
		0.334747	1.00047
		0.33558	0.99276
		0.336413	0.985047
		0.337246	0.977893
		0.338079	0.970745
		0.338911	0.96385
		0.339744	0.956542
		0.340577	0.949273
		0.34141	0.942596
		0.342243	0.936518
		0.343076	0.930778
		0.343909	0.925259
		0.344742	0.920169
		0.345574	0.91538
		0.346407	0.909036
		0.34724	0.901727
		0.348073	0.895472
		0.348906	0.889921
		0.349739	0.883678
		0.350572	0.878404
		0.351404	0.873256
		0.352237	0.868153
		0.35307	0.864107
		0.353903	0.859036
		0.354736	0.854402
		0.355569	0.850008
		0.356402	0.845717
		0.357235	0.842037
		0.358067	0.836823
		0.3589	0.831829
		0.359733	0.827656
		0.360566	0.824966
		0.361399	0.820999
		0.362232	0.816852
		0.363065	0.812658
		0.363898	0.808563
		0.36473	0.803647
		0.365563	0.797679
		0.366396	0.792295
		0.367229	0.788324
		0.368062	0.783997
		0.368895	0.779576
		0.369728	0.775005
		0.37056	0.772577
		0.371393	0.770251
		0.372226	0.767539
		0.373059	0.763937
		0.373892	0.75998
		0.374725	0.756738
		0.375558	0.753726
		0.376391	0.749226
		0.377223	0.744529
		0.378056	0.739761
		0.378889	0.73585
		0.379722	0.732565
		0.380555	0.728742
		0.381388	0.723496
		0.382221	0.719716
		0.383054	0.716097
		0.383886	0.7129
		0.384719	0.708764
		0.385552	0.706058
		0.386385	0.703057
		0.387218	0.700587
		0.388051	0.697932
		0.388884	0.695159
		0.389716	0.69294
		0.390549	0.690523
		0.391382	0.687653
		0.392215	0.683742
		0.393048	0.680688
		0.393881	0.67611
		0.394714	0.672601
		0.395547	0.668056
		0.396379	0.663664
		0.397212	0.662321
		0.398045	0.660352
		0.398878	0.656979
		0.399711	0.655502
		0.400544	0.651948
		0.401377	0.647369
		0.402209	0.644572
		0.403042	0.640297
		0.403875	0.637067
		0.404708	0.632915
		0.405541	0.628211
		0.406374	0.623244
		0.407207	0.621111
		0.40804	0.617321
		0.408872	0.614714
		0.409705	0.6122
		0.410538	0.609497
		0.411371	0.605667
		0.412204	0.602192
		0.413037	0.600043
		0.41387	0.59738
		0.414703	0.595357
		0.415535	0.592294
		0.416368	0.589673
		0.417201	0.586489
		0.418034	0.582965
		0.418867	0.579381
		0.4197	0.577112
		0.420533	0.574099
		0.421365	0.571881
		0.422198	0.570585
		0.423031	0.568619
		0.423864	0.566388
		0.424697	0.563233
		0.42553	0.560387
		0.426363	0.559467
		0.427196	0.557874
		0.428028	0.556066
		0.428861	0.55281
		0.429694	0.549125
		0.430527	0.545596
		0.43136	0.542025
		0.432193	0.539064
		0.433026	0.535699
		0.433859	0.531176
		0.434691	0.528048
		0.435524	0.525364
		0.436357	0.521968
		0.43719	0.519149
		0.438023	0.517063
		0.438856	0.515388
		0.439689	0.513781
		0.440521	0.511788
		0.441354	0.509875
		0.442187	0.507666
		0.44302	0.506055
		0.443853	0.50409
		0.444686	0.502219
		0.445519	0.500915
		0.446352	0.502138
		0.447184	0.499336
		0.448017	0.499196
		0.44885	0.497184
		0.449683	0.496264
		0.450516	0.495023
		0.451349	0.493856
		0.452182	0.492884
		0.453014	0.492071
		0.453847	0.492344
		0.45468	0.492827
		0.455513	0.492629
		0.456346	0.493048
		0.457179	0.493735
		0.458012	0.494211
		0.458845	0.494738
		0.459677	0.494136
		0.46051	0.492653
		0.461343	0.49062
		0.462176	0.489261
		0.463009	0.487815
		0.463842	0.487128
		0.464675	0.484567
		0.465508	0.482386
		0.46634	0.480843
		0.467173	0.477173
		0.468006	0.473556
		0.468839	0.471671
		0.469672	0.468168
		0.470505	0.465134
		0.471338	0.46206
		0.47217	0.459816
		0.473003	0.457339
		0.473836	0.454113
		0.474669	0.453615
		0.475502	0.451444
		0.476335	0.450147
		0.477168	0.449044
		0.478001	0.445265
		0.478833	0.440802
		0.479666	0.437626
		0.480499	0.433978
		0.481332	0.431359
		0.482165	0.429192
		0.482998	0.427366
		0.483831	0.425354
		0.484664	0.423329
		0.485496	0.421053
		0.486329	0.419414
		0.487162	0.417339
		0.487995	0.416726
		0.488828	0.416418
		0.489661	0.41611
		0.490494	0.414796
		0.491326	0.413765
		0.492159	0.412988
		0.492992	0.411916
		0.493825	0.410738
		0.494658	0.410123
		0.495491	0.408339
		0.496324	0.405799
		0.497157	0.403438
		0.497989	0.401727
		0.498822	0.400642
		0.499655	0.400977
		0.500488	0.400334
		0.501321	0.398851
		0.502154	0.397847
		0.502987	0.399475
		0.50382	0.399756
		0.504652	0.398406
		0.505485	0.396837
		0.506318	0.395663
		0.507151	0.393535
		0.507984	0.391875
		0.508817	0.391427
		0.50965	0.39032
		0.510482	0.38938
		0.511315	0.388839
		0.512148	0.388072
		0.512981	0.387506
		0.513814	0.386375
		0.514647	0.384627
		0.51548	0.384472
		0.516313	0.38405
		0.517145	0.382512
		0.517978	0.38133
		0.518811	0.379554
		0.519644	0.377599
		0.520477	0.375664
		0.52131	0.372824
		0.522143	0.371747
		0.522976	0.369704
		0.523808	0.366222
		0.524641	0.363082
		0.525474	0.360184
		0.526307	0.357661
		0.52714	0.355634
		0.527973	0.353939
		0.528806	0.353287
		0.529638	0.352487
		0.530471	0.351868
		0.531304	0.350666
		0.532137	0.350293
		0.53297	0.349845
		0.533803	0.347741
		0.534636	0.347371
		0.535469	0.346461
		0.536301	0.343077
		0.537134	0.341387
		0.537967	0.339926
		0.5388	0.339692
		0.539633	0.338324
		0.540466	0.337314
		0.541299	0.334906
		0.542131	0.334736
		0.542964	0.334974
		0.543797	0.33392
		0.54463	0.332012
		0.545463	0.331631
		0.546296	0.332082
		0.547129	0.331554
		0.547962	0.332504
		0.548794	0.332548
		0.549627	0.330453
		0.55046	0.328491
		0.551293	0.325823
		0.552126	0.323808
		0.552959	0.321581
		0.553792	0.319541
		0.554624	0.318723
		0.555457	0.316415
		0.55629	0.315179
		0.557123	0.314437
		0.557956	0.31406
		0.558789	0.313394
		0.559622	0.311492
		0.560455	0.310828
		0.561287	0.309067
		0.56212	0.310577
		0.562953	0.308805
		0.563786	0.306713
		0.564619	0.307628
		0.565452	0.306599
		0.566285	0.3049
		0.567118	0.305809
		0.56795	0.305039
		0.568783	0.303597
		0.569616	0.303393
		0.570449	0.302557
		0.571282	0.30102
		0.572115	0.300218
		0.572948	0.298854
		0.57378	0.296685
		0.574613	0.294758
		0.575446	0.292625
		0.576279	0.292199
		0.577112	0.29049
		0.577945	0.289612
		0.578778	0.286022
		0.579611	0.28477
		0.580443	0.282312
		0.581276	0.281533
		0.582109	0.280894
		0.582942	0.278971
		0.583775	0.278736
		0.584608	0.278477
		0.585441	0.275759
		0.586273	0.274218
		0.587106	0.272823
		0.587939	0.27021
		0.588772	0.270769
		0.589605	0.269441
		0.590438	0.269014
		0.591271	0.268581
		0.592104	0.269172
		0.592936	0.267358
		0.593769	0.266829
		0.594602	0.267763
		0.595435	0.267498
		0.596268	0.26782
		0.597101	0.26705
		0.597934	0.267294
		0.598767	0.26681
		0.599599	0.266149
		0.600432	0.265958
		0.601265	0.265153
		0.602098	0.263833
		0.602931	0.262296
		0.603764	0.260148
		0.604597	0.258119
		0.60543	0.255393
		0.606262	0.254627
		0.607095	0.253797
		0.607928	0.252461
		0.608761	0.251984
		0.609594	0.248212
		0.610427	0.245952
		0.61126	0.244016
		0.612092	0.242073
		0.612925	0.239554
		0.613758	0.239062
		0.614591	0.237651
		0.615424	0.236281
		0.616257	0.235114
		0.61709	0.234035
		0.617923	0.232273
		0.618755	0.231476
		0.619588	0.230852
		0.620421	0.229601
		0.621254	0.229295
		0.622087	0.229502
		0.62292	0.228943
		0.623753	0.22936
		0.624586	0.229916
		0.625418	0.229592
		0.626251	0.229388
		0.627084	0.228994
		0.627917	0.228495
		0.62875	0.227219
		0.629583	0.226343
		0.630416	0.226401
		0.631248	0.22565
		0.632081	0.224447
		0.632914	0.223749
		0.633747	0.223844
		0.63458	0.224125
		0.635413	0.222832
		0.636246	0.220915
		0.637079	0.22005
		0.637911	0.219901
		0.638744	0.219453
		0.639577	0.218213
		0.64041	0.217747
		0.641243	0.217486
		0.642076	0.215713
		0.642909	0.213846
		0.643741	0.21318
		0.644574	0.211545
		0.645407	0.209428
		0.64624	0.208556
		0.647073	0.207156
		0.647906	0.205365
		0.648739	0.204241
		0.649572	0.203858
		0.650404	0.202128
		0.651237	0.201115
		0.65207	0.200698
		0.652903	0.200779
		0.653736	0.200737
		0.654569	0.199569
		0.655402	0.197884
		0.656235	0.197222
		0.657067	0.196558
		0.6579	0.195246
		0.658733	0.194796
		0.659566	0.194255
		0.660399	0.19289
		0.661232	0.191729
		0.662065	0.190468
		0.662897	0.189665
		0.66373	0.189106
		0.664563	0.187929
		0.665396	0.188361
		0.666229	0.190334
		0.667062	0.190871
		0.667895	0.190542
		0.668728	0.189845
		0.66956	0.188946
		0.670393	0.188524
		0.671226	0.188868
		0.672059	0.187292
		0.672892	0.185752
		0.673725	0.185236
		0.674558	0.184781
		0.67539	0.183656
		0.676223	0.183708
		0.677056	0.183226
		0.677889	0.183299
		0.678722	0.182585
		0.679555	0.18062
		0.680388	0.1797
		0.681221	0.179676
		0.682053	0.178975
		0.682886	0.180051
		0.683719	0.179981
		0.684552	0.181162
		0.685385	0.180123
		0.686218	0.179303
		0.687051	0.176762
		0.687883	0.1755
		0.688716	0.175004
		0.689549	0.176157
		0.690382	0.17603
		0.691215	0.174621
		0.692048	0.175874
		0.692881	0.176198
		0.693714	0.177362
		0.694546	0.176154
		0.695379	0.174986
		0.696212	0.174082
		0.697045	0.172902
		0.697878	0.173228
		0.698711	0.171693
		0.699544	0.170595
		0.700377	0.168826
		0.701209	0.167976
		0.702042	0.16738
		0.702875	0.166352
		0.703708	0.163535
		0.704541	0.161421
		0.705374	0.159225
		0.706207	0.158414
		0.707039	0.15779
		0.707872	0.157555
		0.708705	0.156135
		0.709538	0.155575
		0.710371	0.154842
		0.711204	0.154063
		0.712037	0.153795
		0.71287	0.15273
		0.713702	0.153327
		0.714535	0.152174
		0.715368	0.151938
		0.716201	0.152237
		0.717034	0.152023
		0.717867	0.151565
		0.7187	0.150672
		0.719533	0.149761
		0.720365	0.148468
		0.721198	0.148702
		0.722031	0.147948
		0.722864	0.146617
		0.723697	0.146286
		0.72453	0.147315
		0.725363	0.147749
		0.726196	0.147324
		0.727028	0.147172
		0.727861	0.146666
		0.728694	0.146001
		0.729527	0.146392
		0.73036	0.145842
		0.731193	0.14481
		0.732026	0.144696
		0.732858	0.143632
		0.733691	0.142829
		0.734524	0.142254
		0.735357	0.141476
		0.73619	0.140673
		0.737023	0.139798
		0.737856	0.140124
		0.738689	0.140204
		0.739521	0.139203
		0.740354	0.138472
		0.741187	0.139586
		0.74202	0.141001
		0.742853	0.141024
		0.743686	0.140743
		0.744519	0.140826
		0.745351	0.139879
		0.746184	0.137836
		0.747017	0.137769
		0.74785	0.137409
		0.748683	0.136296
		0.749516	0.133975
		0.750349	0.132988
		0.751182	0.132084
		0.752014	0.130931
		0.752847	0.130208
		0.75368	0.128829
		0.754513	0.127248
		0.755346	0.126327
		0.756179	0.125078
		0.757012	0.125775
		0.757845	0.125935
		0.758677	0.125648
		0.75951	0.12389
		0.760343	0.123882
		0.761176	0.124093
		0.762009	0.125071
		0.762842	0.124382
		0.763675	0.12355
		0.764507	0.123723
		0.76534	0.122702
		0.766173	0.12274
		0.767006	0.123435
		0.767839	0.122908
		0.768672	0.122264
		0.769505	0.121884
		0.770338	0.121669
		0.77117	0.121798
		0.772003	0.121549
		0.772836	0.121773
		0.773669	0.121413
		0.774502	0.121839
		0.775335	0.122572
		0.776168	0.123644
		0.777	0.123282
		0.777833	0.121526
		0.778666	0.119282
		0.779499	0.116515
		0.780332	0.114721
		0.781165	0.113137
		0.781998	0.111626
		0.782831	0.109302
		0.783663	0.106798
		0.784496	0.10465
		0.785329	0.103785
		0.786162	0.104161
		0.786995	0.104718
		0.787828	0.103843
		0.788661	0.102287
		0.789494	0.10174
		0.790326	0.101947
		0.791159	0.102316
		0.791992	0.101884
		0.792825	0.100069
		0.793658	0.098917
		0.794491	0.098949
		0.795324	0.097965
		0.796156	0.097305
		0.796989	0.096442
		0.797822	0.096046
		0.798655	0.095816
		0.799488	0.096644
		0.800321	0.096781
		0.801154	0.097383
		0.801987	0.097595
		0.802819	0.09767
		0.803652	0.097893
		0.804485	0.09855
		0.805318	0.099764
		0.806151	0.098008
		0.806984	0.096378
		0.807817	0.093992
		0.808649	0.094525
		0.809482	0.09427
		0.810315	0.095322
		0.811148	0.094472
		0.811981	0.094417
		0.812814	0.094596
		0.813647	0.094215
		0.81448	0.093967
		0.815312	0.09315
		0.816145	0.092646
		0.816978	0.092008
		0.817811	0.09136
		0.818644	0.090564
		0.819477	0.090367
		0.82031	0.088729
		0.821143	0.090128
		0.821975	0.090305
		0.822808	0.088034
		0.823641	0.087678
		0.824474	0.087587
		0.825307	0.086321
		0.82614	0.085038
		0.826973	0.084817
		0.827805	0.085967
		0.828638	0.085764
		0.829471	0.086008
		0.830304	0.087946
		0.831137	0.086293
		0.83197	0.085639
		0.832803	0.083289
		0.833636	0.081943
		0.834468	0.082324
		0.835301	0.081761
		0.836134	0.080249
		0.836967	0.078716
		0.8378	0.077278
		0.838633	0.076424
		0.839466	0.075577
		0.840299	0.074798
		0.841131	0.075632
		0.841964	0.075543
		0.842797	0.076284
		0.84363	0.077993
		0.844463	0.07875
		0.845296	0.078135
		0.846129	0.078407
		0.846961	0.080103
		0.847794	0.080808
		0.848627	0.079762
		0.84946	0.080546
		0.850293	0.078694
		0.851126	0.076666
		0.851959	0.076255
		0.852792	0.07582
		0.853624	0.077505
		0.854457	0.07695
		0.85529	0.076385
		0.856123	0.076715
		0.856956	0.078085
		0.857789	0.078537
		0.858622	0.078126
		0.859455	0.07743
		0.860287	0.076832
		0.86112	0.076919
		0.861953	0.077176
		0.862786	0.076186
		0.863619	0.073732
		0.864452	0.074108
		0.865285	0.072114
		0.866117	0.07188
		0.86695	0.070941
		0.867783	0.069669
		0.868616	0.069267
		0.869449	0.067702
		0.870282	0.06755
		0.871115	0.068552
		0.871948	0.069126
		0.87278	0.06828
		0.873613	0.068684
		0.874446	0.067148
		0.875279	0.066134
		0.876112	0.065617
		0.876945	0.06421
		0.877778	0.063278
		0.87861	0.063577
		0.879443	0.06323
		0.880276	0.062729
		0.881109	0.063374
		0.881942	0.062275
		0.882775	0.060934
		0.883608	0.059992
		0.884441	0.059532
		0.885273	0.058226
		0.886106	0.05888
		0.886939	0.059132
		0.887772	0.059524
		0.888605	0.058386
		0.889438	0.057962
		0.890271	0.057614
		0.891104	0.057218
		0.891936	0.055898
		0.892769	0.055135
		0.893602	0.054117
		0.894435	0.053875
		0.895268	0.054937
		0.896101	0.053935
		0.896934	0.05346
		0.897766	0.052965
		0.898599	0.051662
		0.899432	0.050443
		0.900265	0.050591
		0.901098	0.050677
		0.901931	0.049517
		0.902764	0.048061
		0.903597	0.047311
		0.904429	0.04589
		0.905262	0.0457
		0.906095	0.045353
		0.906928	0.044338
		0.907761	0.041885
		0.908594	0.041289
		0.909427	0.040773
		0.910259	0.039888
		0.911092	0.040309
		0.911925	0.039344
		0.912758	0.038072
		0.913591	0.037162
		0.914424	0.037273
		0.915257	0.03667
		0.91609	0.03609
		0.916922	0.037431
		0.917755	0.038087
		0.918588	0.038747
		0.919421	0.040002
		0.920254	0.040879
		0.921087	0.041478
		0.92192	0.041718
		0.922753	0.043387
		0.923585	0.044975
		0.924418	0.045099
		0.925251	0.046132
		0.926084	0.046551
		0.926917	0.046633
		0.92775	0.047267
		0.928583	0.048242
		0.929415	0.048231
		0.930248	0.048572
		0.931081	0.048937
		0.931914	0.047957
		0.932747	0.047525
		0.93358	0.047595
		0.934413	0.047936
		0.935246	0.047652
		0.936078	0.047805
		0.936911	0.049246
		0.937744	0.05007
		0.938577	0.050521
		0.93941	0.049745
		0.940243	0.0495
		0.941076	0.050014
		0.941909	0.049891
		0.942741	0.049383
		0.943574	0.047858
		0.944407	0.047265
		0.94524	0.046912
		0.946073	0.045312
		0.946906	0.04377
		0.947739	0.042458
		0.948571	0.041914
		0.949404	0.041126
		0.950237	0.04006
		0.95107	0.039316
		0.951903	0.03888
		0.952736	0.038342
		0.953569	0.039058
		0.954402	0.039524
		0.955234	0.039224
		0.956067	0.039375
		0.9569	0.038355
		0.957733	0.037333
		0.958566	0.036633
		0.959399	0.036389
		0.960232	0.036628
		0.961065	0.036355
		0.961897	0.035635
		0.96273	0.035173
		0.963563	0.034779
		0.964396	0.034703
		0.965229	0.035232
		0.966062	0.03537
		0.966895	0.035346
		0.967727	0.035254
		0.96856	0.035226
		0.969393	0.035714
		0.970226	0.036693
		0.971059	0.037232
		0.971892	0.03736
		0.972725	0.037183
		0.973558	0.036749
		0.97439	0.036513
		0.975223	0.035618
		0.976056	0.035034
		0.976889	0.033728
		0.977722	0.033116
		0.978555	0.03097
		0.979388	0.028698
		0.98022	0.026659
		0.981053	0.025588
		0.981886	0.024364
		0.982719	0.023557
		0.983552	0.022636
		0.984385	0.022693
		0.985218	0.024134
		0.986051	0.022883
		0.986883	0.022997
		0.987716	0.021698
		0.988549	0.021322
		0.989382	0.020741
		0.990215	0.019358
		0.991048	0.018538
		0.991881	0.019785
		0.992714	0.019576
		0.993546	0.019253
		0.994379	0.019218
		0.995212	0.016979
		0.996045	0.017427
		0.996878	0.017326
		0.997711	0.018704
		0.998544	0.019414
		0.999376	0.019703
		1.00021	0.021003
		1.00104	0.02069
		1.00188	0.020467
		1.00271	0.018464
		1.00354	0.017291
		1.00437	0.01581
		1.00521	0.013752
		1.00604	0.010883
		1.00687	0.01009
		1.00771	0.010377
		1.00854	0.011255
		1.00937	0.011191
		1.0102	0.010577
		1.01104	0.010409
		1.01187	0.010784
		1.0127	0.00879
		1.01354	0.00664
		1.01437	0.006221
		1.0152	0.006252
		1.01603	0.005706
		1.01687	0.005649
		1.0177	0.005618
		1.01853	0.0045
		1.01937	0.003229
		1.0202	0.002982
		1.02103	0.002881
		1.02186	0.002635
		1.0227	0.003157
		1.02353	0.005242
		1.02436	0.007808
		1.0252	0.008916
		1.02603	0.009233
		1.02686	0.01002
		1.02769	0.01111
		1.02853	0.011979
		1.02936	0.013066
		1.03019	0.014015
		1.03103	0.013307
		1.03186	0.014466
		1.03269	0.014235
		1.03352	0.013975
		1.03436	0.015473
		1.03519	0.016389
		1.03602	0.015618
		1.03686	0.014083
		1.03769	0.015066
		1.03852	0.013583
		1.03935	0.013896
		1.04019	0.01447
		1.04102	0.013218
		1.04185	0.013033
		1.04269	0.012841
		1.04352	0.012519
		1.04435	0.011128
		1.04518	0.010015
		1.04602	0.009426
		1.04685	0.01014
		1.04768	0.01104
		1.04852	0.010673
		1.04935	0.009609
		1.05018	0.008355
		1.05101	0.007605
		1.05185	0.007956
		1.05268	0.007359
		1.05351	0.007104
		1.05435	0.006665
		1.05518	0.004208
		1.05601	0.003482
		1.05684	0.005368
		1.05768	0.006971
		1.05851	0.007012
		1.05934	0.007845
		1.06018	0.008158
		1.06101	0.006657
		1.06184	0.00629
		1.06268	0.006231
		1.06351	0.005779
		1.06434	0.005423
		1.06517	0.006217
		1.06601	0.005735
		1.06684	0.004438
		1.06767	0.003803
		1.06851	0.003411
		1.06934	0.004452
		1.07017	0.005545
		1.071	0.004873
		1.07184	0.003199
		1.07267	0.002346
		1.0735	0.002398
		1.07434	0.002595
		1.07517	0.003307
		1.076	0.005069
		1.07683	0.004537
		1.07767	0.002051
		1.0785	0.00106
		1.07933	0.000883
		1.08017	0.000437
		1.081	-0.000201
		1.08183	0.000152
		1.08266	0.001039
		1.0835	0.000761
		1.08433	0.001173
		1.08516	0.002398
		1.086	0.002067
		1.08683	0.002178
		1.08766	0.00274
		1.08849	0.002505
		1.08933	0.002366
		1.09016	0.002006
		1.09099	0.002278
		1.09183	0.003728
		1.09266	0.005016
		1.09349	0.004948
		1.09432	0.004758
		1.09516	0.004828
		1.09599	0.00338
		1.09682	0.001948
		1.09766	0.00186
		1.09849	0.002199
		1.09932	0.00227
		1.10015	0.002901
		1.10099	0.002111
		1.10182	0.00174
		1.10265	0.002623
		1.10349	0.003577
		1.10432	0.005268
		1.10515	0.004673
		1.10598	0.00343
		1.10682	0.002336
		1.10765	0.00119
		1.10848	0.000291
		1.10932	0.000758
		1.11015	0.000847
		1.11098	-0.000131
		1.11181	-0.001655
		1.11265	-0.003781
		1.11348	-0.004797
		1.11431	-0.005547
		1.11515	-0.00702
		1.11598	-0.008286
		1.11681	-0.007537
		1.11764	-0.007209
		1.11848	-0.007989
		1.11931	-0.006823
		1.12014	-0.006109
		1.12098	-0.006725
		1.12181	-0.006736
		1.12264	-0.006698
		1.12347	-0.008391
		1.12431	-0.009487
		1.12514	-0.011154
		1.12597	-0.010866
		1.12681	-0.010048
		1.12764	-0.008796
		1.12847	-0.00793
		1.1293	-0.007248
		1.13014	-0.008151
		1.13097	-0.008936
		1.1318	-0.009416
		1.13264	-0.01013
		1.13347	-0.009787
		1.1343	-0.010154
		1.13513	-0.009335
		1.13597	-0.007411
		1.1368	-0.007666
		1.13763	-0.007673
		1.13847	-0.007553
		1.1393	-0.006088
		1.14013	-0.007228
		1.14096	-0.0099
		1.1418	-0.011259
		1.14263	-0.009854
		1.14346	-0.009117
		1.1443	-0.007347
		1.14513	-0.007584
		1.14596	-0.007315
		1.14679	-0.009136
		1.14763	-0.011085
		1.14846	-0.011566
		1.14929	-0.011842
		1.15013	-0.012347
		1.15096	-0.011614
		1.15179	-0.012262
		1.15262	-0.01185
		1.15346	-0.010956
		1.15429	-0.009794
		1.15512	-0.009394
		1.15596	-0.008682
		1.15679	-0.010204
		1.15762	-0.010195
		1.15845	-0.011322
		1.15929	-0.01224
		1.16012	-0.012391
		1.16095	-0.013033
		1.16179	-0.011287
		1.16262	-0.010977
		1.16345	-0.011849
		1.16428	-0.013906
		1.16512	-0.015688
		1.16595	-0.014839
		1.16678	-0.013498
		1.16762	-0.012589
		1.16845	-0.012011
		1.16928	-0.012289
		1.17012	-0.013201
		1.17095	-0.014592
		1.17178	-0.015438
		1.17261	-0.014468
		1.17345	-0.014708
		1.17428	-0.015133
		1.17511	-0.015577
		1.17595	-0.016599
		1.17678	-0.01779
		1.17761	-0.017228
		1.17844	-0.018345
		1.17928	-0.017938
		1.18011	-0.018494
		1.18094	-0.01829
		1.18178	-0.017927
		1.18261	-0.018053
		1.18344	-0.019406
		1.18427	-0.02103
		1.18511	-0.020782
		1.18594	-0.021775
		1.18677	-0.02483
		1.18761	-0.027657
		1.18844	-0.027921
		1.18927	-0.027721
		1.1901	-0.02766
		1.19094	-0.027924
		1.19177	-0.027843
		1.1926	-0.029358
		1.19344	-0.031199
		1.19427	-0.033118
		1.1951	-0.032623
		1.19593	-0.034782
		1.19677	-0.034015
		1.1976	-0.034344
		1.19843	-0.034678
		1.19927	-0.034445
		1.2001	-0.03534
		1.20093	-0.034396
		1.20176	-0.036057
		1.2026	-0.035717
		1.20343	-0.035661
		1.20426	-0.033893
		1.2051	-0.03372
		1.20593	-0.033613
		1.20676	-0.03187
		1.20759	-0.030182
		1.20843	-0.029921
		1.20926	-0.030345
		1.21009	-0.030405
		1.21093	-0.031617
		1.21176	-0.031295
		1.21259	-0.030437
		1.21342	-0.030543
		1.21426	-0.029887
		1.21509	-0.029057
		1.21592	-0.030049
		1.21676	-0.029246
		1.21759	-0.030581
		1.21842	-0.030938
		1.21925	-0.031698
		1.22009	-0.03123
		1.22092	-0.030034
		1.22175	-0.02991
		1.22259	-0.029577
		1.22342	-0.029799
		1.22425	-0.030583
		1.22508	-0.031301
		1.22592	-0.031656
		1.22675	-0.031971
		1.22758	-0.032979
		1.22842	-0.03391
		1.22925	-0.033253
		1.23008	-0.033332
		1.23091	-0.034575
		1.23175	-0.036113
		1.23258	-0.037029
		1.23341	-0.037592
		1.23425	-0.037885
		1.23508	-0.038848
		1.23591	-0.038686
		1.23674	-0.037472
		1.23758	-0.036675
		1.23841	-0.035175
		1.23924	-0.035174
		1.24008	-0.034202
		1.24091	-0.033561
		1.24174	-0.033853
		1.24257	-0.033949
		1.24341	-0.033918
		1.24424	-0.034365
		1.24507	-0.034924
		1.24591	-0.035734
		1.24674	-0.03519
		1.24757	-0.03465
		1.2484	-0.034533
		1.24924	-0.035374
		1.25007	-0.03703
		1.2509	-0.037343
		1.25174	-0.03614
		1.25257	-0.035153
		1.2534	-0.035451
		1.25423	-0.03573
		1.25507	-0.035179
		1.2559	-0.034969
		1.25673	-0.035824
		1.25757	-0.036521
		1.2584	-0.03785
		1.25923	-0.038597
		1.26006	-0.038826
		1.2609	-0.040841
		1.26173	-0.042904
		1.26256	-0.043131
		1.2634	-0.043641
		1.26423	-0.044389
		1.26506	-0.045307
		1.26589	-0.044974
		1.26673	-0.045095
		1.26756	-0.045867
		1.26839	-0.046201
		1.26923	-0.045651
		1.27006	-0.044611
		1.27089	-0.044236
		1.27172	-0.04439
		1.27256	-0.044632
		1.27339	-0.044254
		1.27422	-0.043259
		1.27506	-0.043312
		1.27589	-0.04238
		1.27672	-0.041857
		1.27755	-0.043158
		1.27839	-0.043646
		1.27922	-0.044138
		1.28005	-0.044379
		1.28089	-0.044079
		1.28172	-0.042348
		1.28255	-0.042164
		1.28338	-0.042793
		1.28422	-0.042274
		1.28505	-0.041215
		1.28588	-0.039816
		1.28672	-0.040118
		1.28755	-0.040203
		1.28838	-0.04099
		1.28921	-0.041468
		1.29005	-0.041974
		1.29088	-0.043379
		1.29171	-0.044147
		1.29255	-0.045028
		1.29338	-0.045007
		1.29421	-0.044835
		1.29505	-0.045507
		1.29588	-0.045857
		1.29671	-0.047051
		1.29754	-0.0468
		1.29838	-0.046099
		1.29921	-0.045408
		1.30004	-0.044671
		1.30088	-0.045186
		1.30171	-0.046856
		1.30254	-0.04815
		1.30337	-0.048505
		1.30421	-0.048358
		1.30504	-0.048834
		1.30587	-0.05044
		1.30671	-0.051615
		1.30754	-0.052431
		1.30837	-0.051844
		1.3092	-0.051339
		1.31004	-0.051155
		1.31087	-0.051805
		1.3117	-0.052631
		1.31254	-0.051647
		1.31337	-0.050451
		1.3142	-0.04958
		1.31503	-0.049395
		1.31587	-0.049935
		1.3167	-0.049794
		1.31753	-0.049716
		1.31837	-0.050138
		1.3192	-0.050817
		1.32003	-0.050431
		1.32086	-0.051105
		1.3217	-0.051122
		1.32253	-0.049892
		1.32336	-0.048969
		1.3242	-0.048722
		1.32503	-0.050185
		1.32586	-0.052184
		1.32669	-0.052558
		1.32753	-0.051955
		1.32836	-0.051257
		1.32919	-0.050921
		1.33003	-0.051748
		1.33086	-0.052709
		1.33169	-0.052223
		1.33252	-0.050876
		1.33336	-0.050489
		1.33419	-0.050721
		1.33502	-0.051363
		1.33586	-0.051819
		1.33669	-0.05268
		1.33752	-0.053246
		1.33835	-0.053596
		1.33919	-0.053837
		1.34002	-0.053713
		1.34085	-0.055137
		1.34169	-0.057015
		1.34252	-0.057163
		1.34335	-0.058555
		1.34418	-0.059221
		1.34502	-0.058957
		1.34585	-0.058631
		1.34668	-0.056764
		1.34752	-0.057223
		1.34835	-0.057864
		1.34918	-0.058063
		1.35001	-0.058405
		1.35085	-0.058406
		1.35168	-0.058425
		1.35251	-0.058722
		1.35335	-0.060548
		1.35418	-0.061771
		1.35501	-0.062954
		1.35584	-0.063412
		1.35668	-0.065612
		1.35751	-0.065973
		1.35834	-0.065908
		1.35918	-0.066151
		1.36001	-0.065395
		1.36084	-0.064786
		1.36167	-0.063391
		1.36251	-0.062668
		1.36334	-0.06347
		1.36417	-0.063122
		1.36501	-0.06264
		1.36584	-0.063138
		1.36667	-0.062912
		1.3675	-0.062102
		1.36834	-0.061715
		1.36917	-0.061628
		1.37	-0.062657
		1.37084	-0.063577
		1.37167	-0.063603
		1.3725	-0.063005
		1.37333	-0.064132
		1.37417	-0.064553
		1.375	-0.064272
		1.37583	-0.063779
		1.37667	-0.063278
		1.3775	-0.063155
		1.37833	-0.063853
		1.37916	-0.064553
		1.38	-0.064464
		1.38083	-0.06526
		1.38166	-0.06699
		1.3825	-0.068775
		1.38333	-0.069009
		1.38416	-0.067877
		1.38499	-0.068716
		1.38583	-0.068544
		1.38666	-0.067507
		1.38749	-0.067951
		1.38833	-0.069121
		1.38916	-0.069496
		1.38999	-0.069934
		1.39082	-0.069854
		1.39166	-0.068725
		1.39249	-0.067725
		1.39332	-0.067095
		1.39416	-0.065849
		1.39499	-0.06415
		1.39582	-0.062664
		1.39665	-0.062397
		1.39749	-0.061781
		1.39832	-0.060383
		1.39915	-0.059466
		1.39999	-0.058485
		1.40082	-0.05914
		1.40165	-0.059084
		1.40248	-0.058254
		1.40332	-0.057571
		1.40415	-0.058489
		1.40498	-0.059915
		1.40582	-0.058525
		1.40665	-0.058463
		1.40748	-0.058426
		1.40831	-0.058105
		1.40915	-0.058181
		1.40998	-0.057568
		1.41081	-0.056803
		1.41165	-0.057208
		1.41248	-0.058278
		1.41331	-0.059572
		1.41414	-0.060771
		1.41498	-0.06148
		1.41581	-0.063005
		1.41664	-0.065173
		1.41748	-0.067113
		1.41831	-0.068257
		1.41914	-0.067966
		1.41997	-0.067339
		1.42081	-0.067235
		1.42164	-0.066478
		1.42247	-0.066089
		1.42331	-0.065923
		1.42414	-0.065567
		1.42497	-0.064843
		1.4258	-0.063795
		1.42664	-0.064602
		1.42747	-0.066064
		1.4283	-0.067624
		1.42914	-0.068612
		1.42997	-0.068676
		1.4308	-0.069765
		1.43163	-0.070861
		1.43247	-0.070228
		1.4333	-0.070295
		1.43413	-0.070348
		1.43497	-0.06977
		1.4358	-0.069976
		1.43663	-0.070279
		1.43747	-0.068934
		1.4383	-0.067008
		1.43913	-0.067112
		1.43996	-0.067955
		1.4408	-0.069016
		1.44163	-0.06975
		1.44246	-0.07005
		1.4433	-0.070612
		1.44413	-0.070918
		1.44496	-0.069812
		1.44579	-0.069459
		1.44663	-0.07129
		1.44746	-0.071972
		1.44829	-0.071496
		1.44913	-0.070505
		1.44996	-0.070009
		1.45079	-0.070343
		1.45162	-0.070743
		1.45246	-0.070666
		1.45329	-0.070898
		1.45412	-0.070343
		1.45496	-0.07062
		1.45579	-0.070825
		1.45662	-0.070466
		1.45745	-0.070624
		1.45829	-0.071409
		1.45912	-0.072926
		1.45995	-0.072123
		1.46079	-0.071237
		1.46162	-0.071225
		1.46245	-0.070078
		1.46328	-0.070421
		1.46412	-0.071422
		1.46495	-0.072486
		1.46578	-0.074164
		1.46662	-0.074853
		1.46745	-0.074265
		1.46828	-0.074255
		1.46911	-0.07555
		1.46995	-0.07648
		1.47078	-0.076305
		1.47161	-0.075417
		1.47245	-0.075239
		1.47328	-0.075528
		1.47411	-0.076858
		1.47494	-0.077117
		1.47578	-0.077052
		1.47661	-0.078382
		1.47744	-0.078874
		1.47828	-0.079551
		1.47911	-0.078523
		1.47994	-0.076994
		1.48077	-0.077051
		1.48161	-0.078142
		1.48244	-0.078168
		1.48327	-0.078939
		1.48411	-0.078856
		1.48494	-0.078907
		1.48577	-0.078917
		1.4866	-0.079174
		1.48744	-0.079458
		1.48827	-0.080385
		1.4891	-0.080273
		1.48994	-0.079785
		1.49077	-0.079024
		1.4916	-0.080818
		1.49243	-0.081497
		1.49327	-0.081651
		1.4941	-0.082139
		1.49493	-0.082538
		1.49577	-0.083078
		1.4966	-0.083885
		1.49743	-0.082066
		1.49826	-0.082501
		1.4991	-0.08261
		1.49993	-0.085056
		1.50076	-0.085467
		1.5016	-0.086545
		1.50243	-0.086457
		1.50326	-0.085897
		1.50409	-0.08766
		1.50493	-0.088158
		1.50576	-0.087074
		1.50659	-0.085859
		1.50743	-0.085432
		1.50826	-0.084521
		1.50909	-0.085152
		1.50992	-0.0845
		1.51076	-0.083561
		1.51159	-0.083813
		1.51242	-0.081366
		1.51326	-0.081857
		1.51409	-0.082303
		1.51492	-0.081639
		1.51575	-0.081383
		1.51659	-0.082506
		1.51742	-0.083809
		1.51825	-0.086525
		1.51909	-0.085465
		1.51992	-0.084992
		1.52075	-0.083906
		1.52158	-0.084503
		1.52242	-0.085619
		1.52325	-0.085771
		1.52408	-0.085916
		1.52492	-0.086144
		1.52575	-0.084778
		1.52658	-0.084816
		1.52741	-0.085699
		1.52825	-0.086217
		1.52908	-0.086985
		1.52991	-0.086958
		1.53075	-0.088411
		1.53158	-0.0899
		1.53241	-0.091692
		1.53324	-0.09325
		1.53408	-0.094064
		1.53491	-0.09365
		1.53574	-0.094119
		1.53658	-0.094194
		1.53741	-0.093417
		1.53824	-0.092442
		1.53907	-0.092012
		1.53991	-0.093713
		1.54074	-0.094809
		1.54157	-0.095793
		1.54241	-0.095504
		1.54324	-0.094755
		1.54407	-0.094259
		1.54491	-0.093762
		1.54574	-0.092717
		1.54657	-0.093304
		1.5474	-0.093681
		1.54824	-0.094179
		1.54907	-0.095197
		1.5499	-0.095837
		1.55074	-0.096089
		1.55157	-0.095854
		1.5524	-0.094617
		1.55323	-0.093843
		1.55407	-0.093188
		1.5549	-0.091648
		1.55573	-0.091212
		1.55657	-0.090257
		1.5574	-0.08973
		1.55823	-0.089782
		1.55906	-0.090098
		1.5599	-0.090346
		1.56073	-0.088903
		1.56156	-0.087118
		1.5624	-0.08688
		1.56323	-0.08664
		1.56406	-0.086713
		1.56489	-0.087274
		1.56573	-0.087712
		1.56656	-0.089205
		1.56739	-0.090476
		1.56823	-0.090933
		1.56906	-0.089919
		1.56989	-0.08836
		1.57072	-0.08677
		1.57156	-0.085953
		1.57239	-0.085851
		1.57322	-0.08588
		1.57406	-0.086097
		1.57489	-0.086522
		1.57572	-0.0872
		1.57655	-0.087344
		1.57739	-0.087741
		1.57822	-0.086901
		1.57905	-0.087176
		1.57989	-0.085701
		1.58072	-0.083794
		1.58155	-0.083016
		1.58238	-0.083241
		1.58322	-0.083208
		1.58405	-0.084181
		1.58488	-0.085818
		1.58572	-0.08677
		1.58655	-0.087257
		1.58738	-0.086863
		1.58821	-0.085487
		1.58905	-0.08541
		1.58988	-0.085618
		1.59071	-0.086884
		1.59155	-0.086367
		1.59238	-0.086355
		1.59321	-0.0861
		1.59404	-0.087325
		1.59488	-0.087072
		1.59571	-0.087079
		1.59654	-0.087285
		1.59738	-0.087272
		1.59821	-0.087771
		1.59904	-0.089106
		1.59987	-0.090059
		1.60071	-0.090148
		1.60154	-0.09065
		1.60237	-0.091532
		1.60321	-0.091736
		1.60404	-0.09129
		1.60487	-0.090151
		1.6057	-0.088441
		1.60654	-0.087034
		1.60737	-0.086013
		1.6082	-0.085324
		1.60904	-0.085455
		1.60987	-0.085639
		1.6107	-0.085623
		1.61153	-0.086333
		1.61237	-0.086981
		1.6132	-0.088063
		1.61403	-0.08878
		1.61487	-0.087651
		1.6157	-0.087219
		1.61653	-0.088099
		1.61736	-0.088159
		1.6182	-0.089652
		1.61903	-0.090044
		1.61986	-0.089161
		1.6207	-0.088313
		1.62153	-0.087137
		1.62236	-0.086284
		1.62319	-0.086885
		1.62403	-0.088591
		1.62486	-0.090423
		1.62569	-0.092023
		1.62653	-0.093346
		1.62736	-0.094241
		1.62819	-0.094114
		1.62902	-0.094425
		1.62986	-0.093259
		1.63069	-0.09262
		1.63152	-0.092433
		1.63236	-0.091174
		1.63319	-0.090042
		1.63402	-0.089425
		1.63485	-0.089053
		1.63569	-0.090165
		1.63652	-0.090469
		1.63735	-0.090557
		1.63819	-0.091538
		1.63902	-0.089776
		1.63985	-0.090114
		1.64068	-0.091895
		1.64152	-0.092537
		1.64235	-0.09359
		1.64318	-0.093419
		1.64402	-0.093035
		1.64485	-0.092371
		1.64568	-0.091884
		1.64652	-0.090975
		1.64735	-0.090821
		1.64818	-0.090315
		1.64901	-0.090365
		1.64985	-0.091564
		1.65068	-0.09245
		1.65151	-0.092854
		1.65235	-0.092998
		1.65318	-0.092913
		1.65401	-0.091563
		1.65484	-0.090519
		1.65568	-0.090355
		1.65651	-0.08992
		1.65734	-0.08871
[truncated: 27,015 more rows]

## Sheet: Supplementary Fig.1e
		Suplementary Fig.1e
		γ-TuSC
		UV 1_280
		ml	mAU
		-0.01978	160.138
		-0.018948	159.672
		-0.018116	159.452
		-0.017284	159.329
		-0.016453	159.628
		-0.015621	159.924
		-0.014789	160.7
		-0.013957	162.088
		-0.013125	163.425
		-0.012293	164.765
		-0.011461	166.112
		-0.010629	167.452
		-0.009797	168.796
		-0.008965	170.145
		-0.008133	171.497
		-0.007301	172.859
		-0.006469	174.223
		-0.005637	175.576
		-0.004805	176.942
		-0.003973	178.31
		-0.003141	179.488
		-0.002309	179.695
		-0.001477	179.641
		-0.000645	179.585
		0.000187	179.358
		0.001019	178.98
		0.001851	178.668
		0.002683	178.355
		0.003515	178.04
		0.004347	177.726
		0.005179	177.71
		0.006011	179.132
		0.006843	181.487
		0.007675	183.843
		0.008507	186.201
		0.009339	188.576
		0.010171	190.935
		0.011003	193.373
		0.011835	196.63
		0.012667	200.486
		0.013498	204.34
		0.01433	208.214
		0.015162	212.063
		0.015994	215.904
		0.016826	219.777
		0.017658	223.886
		0.01849	228.172
		0.019322	232.432
		0.020154	236.705
		0.020986	240.991
		0.021818	245.251
		0.02265	249.515
		0.023482	253.238
		0.024314	256.365
		0.025146	259.375
		0.025978	262.394
		0.02681	265.415
		0.027642	268.43
		0.028474	271.448
		0.029306	274.162
		0.030138	276.562
		0.03097	278.942
		0.031802	281.376
		0.032634	283.817
		0.033466	286.249
		0.034298	288.684
		0.03513	291.121
		0.035962	293.74
		0.036794	296.578
		0.037626	299.417
		0.038458	302.251
		0.03929	305.082
		0.040122	307.915
		0.040954	310.442
		0.041786	312.457
		0.042617	314.301
		0.043449	316.146
		0.044281	317.995
		0.045113	319.845
		0.045945	321.691
		0.046777	322.995
		0.047609	322.382
		0.048441	320.263
		0.049273	318.144
		0.050105	316.025
		0.050937	313.904
		0.051769	311.783
		0.052601	309.423
		0.053433	305.896
		0.054265	301.349
		0.055097	296.799
		0.055929	292.241
		0.056761	287.685
		0.057593	283.133
		0.058425	278.524
		0.059257	273.469
		0.060089	267.996
		0.060921	262.556
		0.061753	257.062
		0.062585	251.558
		0.063417	246.057
		0.064249	240.574
		0.065081	235.187
		0.065913	229.926
		0.066745	224.672
		0.067577	219.397
		0.068409	214.124
		0.069241	208.879
		0.070073	203.6
		0.070905	198.419
		0.071737	193.444
		0.072568	188.521
		0.0734	183.59
		0.074232	178.673
		0.075064	173.762
		0.075896	168.836
		0.076728	164.209
		0.07756	160.103
		0.078392	156.107
		0.079224	152.005
		0.080056	147.855
		0.080888	143.7
		0.08172	139.54
		0.082552	135.736
		0.083384	132.655
		0.084216	129.879
		0.085048	127.013
		0.08588	124.102
		0.086712	121.086
		0.087544	118.001
		0.088376	115.147
		0.089208	112.936
		0.09004	111.144
		0.090872	109.352
		0.091704	107.569
		0.092536	105.778
		0.093368	103.919
		0.0942	101.976
		0.095032	100.279
		0.095864	98.9502
		0.096696	97.6288
		0.097528	96.3053
		0.09836	94.9792
		0.099192	93.6538
		0.100024	92.3736
		0.100856	91.2435
		0.101687	90.2581
		0.102519	89.2382
		0.103351	88.2195
		0.104183	87.2004
		0.105015	86.1787
		0.105847	85.1467
		0.106679	84.0501
		0.107511	82.857
		0.108343	81.6616
		0.109175	80.4477
		0.110007	79.2052
		0.110839	77.9581
		0.111671	76.7162
		0.112503	75.5598
		0.113335	74.539
		0.114167	73.5186
		0.114999	72.4975
		0.115831	71.4747
		0.116663	70.4436
		0.117495	69.3977
		0.118327	68.3496
		0.119159	67.3037
		0.119991	66.3035
		0.120823	65.4242
		0.121655	64.6065
		0.122487	63.7887
		0.123319	62.9652
		0.124151	62.1375
		0.124983	61.2957
		0.125815	60.4484
		0.126647	59.6037
		0.127479	58.7905
		0.128311	58.0759
		0.129143	57.4325
		0.129975	56.7877
		0.130807	56.1418
		0.131638	55.4881
		0.13247	54.8146
		0.133302	54.14
		0.134134	53.4634
		0.134966	52.85
		0.135798	52.4595
		0.13663	52.2668
		0.137462	52.0782
		0.138294	51.8824
		0.139126	51.6842
		0.139958	51.4804
		0.14079	51.2727
		0.141622	51.0647
		0.142454	50.8601
		0.143286	50.6771
		0.144118	50.5318
		0.14495	50.3864
		0.145782	50.241
		0.146614	50.0948
		0.147446	49.9426
		0.148278	49.7853
		0.14911	49.6281
		0.149942	49.4719
		0.150774	49.3309
		0.151606	49.2276
		0.152438	49.1244
		0.15327	49.021
		0.154102	48.9169
		0.154934	48.8084
		0.155766	48.6912
		0.156598	48.5746
		0.15743	48.4576
		0.158262	48.3468
		0.159094	48.2548
		0.159926	48.1626
		0.160757	48.071
		0.161589	47.9787
		0.162421	47.8853
		0.163253	47.7893
		0.164085	47.6932
		0.164917	47.5973
		0.165749	47.5063
		0.166581	47.4337
		0.167413	47.3631
		0.168245	47.2924
		0.169077	47.2217
		0.169909	47.1515
		0.170741	47.0833
		0.171573	47.015
		0.172405	46.9467
		0.173237	46.8838
		0.174069	46.8414
		0.174901	46.8037
		0.175733	46.7659
		0.176565	46.728
		0.177397	46.6894
		0.178229	46.6481
		0.179061	46.6066
		0.179893	46.5648
		0.180725	46.5244
		0.181557	46.4892
		0.182389	46.458
		0.183221	46.4267
		0.184053	46.3954
		0.184885	46.3638
		0.185717	46.3308
		0.186549	46.2974
		0.187381	46.264
		0.188213	46.2318
		0.189045	46.2049
		0.189877	46.1842
		0.190708	46.1641
		0.19154	46.1433
		0.192372	46.1228
		0.193204	46.1065
		0.194036	46.0928
		0.194868	46.079
		0.1957	46.0656
		0.196532	46.056
		0.197364	46.0556
		0.198196	46.0552
		0.199028	46.0548
		0.19986	46.0548
		0.200692	46.0579
		0.201524	46.0636
		0.202356	46.0694
		0.203188	46.0752
		0.20402	46.082
		0.204852	46.0919
		0.205684	46.1018
		0.206516	46.1117
		0.207348	46.1212
		0.20818	46.1277
		0.209012	46.1308
		0.209844	46.1338
		0.210676	46.1369
		0.211508	46.1395
		0.21234	46.1402
		0.213172	46.1408
		0.214004	46.1414
		0.214836	46.1415
		0.215668	46.1377
		0.2165	46.1279
		0.217332	46.1181
		0.218164	46.1084
		0.218996	46.0994
		0.219828	46.0932
		0.220659	46.0873
		0.221491	46.0814
		0.222323	46.0753
		0.223155	46.0653
		0.223987	46.0453
		0.224819	46.0254
		0.225651	46.0054
		0.226483	45.9859
		0.227315	45.9677
		0.228147	45.9499
		0.228979	45.9321
		0.229811	45.9143
		0.230643	45.8926
		0.231475	45.8581
		0.232307	45.8237
		0.233139	45.789
		0.233971	45.7533
		0.234803	45.7138
		0.235635	45.672
		0.236467	45.6299
		0.237299	45.5881
		0.238131	45.5426
		0.238963	45.4857
		0.239795	45.4261
		0.240627	45.3666
		0.241459	45.3063
		0.242291	45.2431
		0.243123	45.1793
		0.243955	45.1191
		0.244787	45.0614
		0.245619	44.9991
		0.246451	44.9215
		0.247283	44.8383
		0.248115	44.7557
		0.248947	44.673
		0.249778	44.5927
		0.25061	44.5169
		0.251442	44.4408
		0.252274	44.3648
		0.253106	44.2888
		0.253938	44.2045
		0.25477	44.1153
		0.255602	44.0258
		0.256434	43.937
		0.257266	43.8511
		0.258098	43.7722
		0.25893	43.6931
		0.259762	43.6144
		0.260594	43.5351
		0.261426	43.4483
		0.262258	43.3543
		0.26309	43.2605
		0.263922	43.1669
		0.264754	43.0749
		0.265586	42.995
		0.266418	42.9154
		0.26725	42.8359
		0.268082	42.7554
		0.268914	42.6681
		0.269746	42.5726
		0.270578	42.4769
		0.27141	42.3808
		0.272242	42.2867
		0.273074	42.2077
		0.273906	42.1283
		0.274738	42.0494
		0.27557	41.9694
		0.276402	41.8846
		0.277234	41.7899
		0.278066	41.6956
		0.278897	41.6008
		0.279729	41.508
		0.280561	41.4279
		0.281393	41.3509
		0.282225	41.2738
		0.283057	41.1963
		0.283889	41.1161
		0.284721	41.0254
		0.285553	40.9345
		0.286385	40.8436
		0.287217	40.7545
		0.288049	40.6762
		0.288881	40.6027
		0.289713	40.5292
		0.290545	40.4552
		0.291377	40.3793
		0.292209	40.2907
		0.293041	40.2019
		0.293873	40.1131
		0.294705	40.0256
		0.295537	39.946
		0.296369	39.8714
		0.297201	39.8009
		0.298033	39.7349
		0.298865	39.6646
		0.299697	39.5811
		0.300529	39.4949
		0.301361	39.4089
		0.302193	39.3228
		0.303025	39.2435
		0.303857	39.1715
		0.304689	39.1005
		0.305521	39.0296
		0.306353	38.958
		0.307185	38.8838
		0.308017	38.8081
		0.308849	38.7322
		0.30968	38.6568
		0.310512	38.5871
		0.311344	38.5267
		0.312176	38.4673
		0.313008	38.4073
		0.31384	38.3479
		0.314672	38.2812
		0.315504	38.2094
		0.316336	38.1365
		0.317168	38.0642
		0.318	37.9968
		0.318832	37.9394
		0.319664	37.8821
		0.320496	37.8254
		0.321328	37.7684
		0.32216	37.7091
		0.322992	37.6471
		0.323824	37.5849
		0.324656	37.5225
		0.325488	37.4617
		0.32632	37.4133
		0.327152	37.3648
		0.327984	37.3166
		0.328816	37.268
		0.329648	37.2151
		0.33048	37.1516
		0.331312	37.0884
		0.332144	37.0248
		0.332976	36.9612
		0.333808	36.9133
		0.33464	36.8648
		0.335472	36.8164
		0.336304	36.768
		0.337136	36.7175
		0.337968	36.6592
		0.338799	36.6016
		0.339631	36.5432
		0.340463	36.4857
		0.341295	36.4369
		0.342127	36.3895
		0.342959	36.3424
		0.343791	36.2949
		0.344623	36.2461
		0.345455	36.1895
		0.346287	36.1332
		0.347119	36.0767
		0.347951	36.0204
		0.348783	35.9674
		0.349615	35.9155
		0.350447	35.8659
		0.351279	35.8202
		0.352111	35.7725
		0.352943	35.7195
		0.353775	35.6651
		0.354607	35.6106
		0.355439	35.5562
		0.356271	35.5078
		0.357103	35.4651
		0.357935	35.4232
		0.358767	35.3814
		0.359599	35.3397
		0.360431	35.293
		0.361263	35.2449
		0.362095	35.1966
		0.362927	35.1482
		0.363759	35.1021
		0.364591	35.0588
		0.365423	35.0156
		0.366255	34.9727
		0.367087	34.9297
		0.367918	34.882
		0.36875	34.8303
		0.369582	34.7778
		0.370414	34.7258
		0.371246	34.6773
		0.372078	34.6388
		0.37291	34.6016
		0.373742	34.5643
		0.374574	34.5272
		0.375406	34.4871
		0.376238	34.4416
		0.37707	34.3956
		0.377902	34.3498
		0.378734	34.3056
		0.379566	34.2686
		0.380398	34.2323
		0.38123	34.1962
		0.382062	34.1599
		0.382894	34.1144
		0.383726	34.0457
		0.384558	33.9745
		0.38539	33.9039
		0.386222	33.8334
		0.387054	33.7709
		0.387886	33.7088
		0.388718	33.6471
		0.38955	33.5852
		0.390382	33.5221
		0.391214	33.453
		0.392046	33.3835
		0.392878	33.3138
		0.39371	33.2444
		0.394542	33.1774
		0.395374	33.1104
		0.396206	33.0432
		0.397038	32.9764
		0.397869	32.9083
		0.398701	32.8318
		0.399533	32.7547
		0.400365	32.6774
		0.401197	32.6006
		0.402029	32.5291
		0.402861	32.4586
		0.403693	32.3902
		0.404525	32.3277
		0.405357	32.2641
		0.406189	32.1914
		0.407021	32.1148
		0.407853	32.0381
		0.408685	31.961
		0.409517	31.888
		0.410349	31.8195
		0.411181	31.7519
		0.412013	31.6843
		0.412845	31.6164
		0.413677	31.5447
		0.414509	31.47
		0.415341	31.3945
		0.416173	31.3191
		0.417005	31.2469
		0.417837	31.1792
		0.418669	31.1128
		0.419501	31.0463
		0.420333	30.9801
		0.421165	30.9097
		0.421997	30.8353
		0.422829	30.7609
		0.423661	30.6862
		0.424493	30.6195
		0.425325	30.5739
		0.426157	30.5341
		0.426989	30.4943
		0.42782	30.4543
		0.428652	30.4107
		0.429484	30.3628
		0.430316	30.3144
		0.431148	30.2658
		0.43198	30.2183
		0.432812	30.176
		0.433644	30.1349
		0.434476	30.094
		0.435308	30.0528
		0.43614	30.0086
		0.436972	29.9594
		0.437804	29.9096
		0.438636	29.8594
		0.439468	29.8103
		0.4403	29.7688
		0.441132	29.7288
		0.441964	29.6888
		0.442796	29.6491
		0.443628	29.6064
		0.44446	29.559
		0.445292	29.5104
		0.446124	29.4623
		0.446956	29.4142
		0.447788	29.3712
		0.44862	29.3292
		0.449452	29.2873
		0.450284	29.2455
		0.451116	29.2028
		0.451948	29.1541
		0.45278	29.1046
		0.453612	29.0546
		0.454444	29.0047
		0.455276	28.9602
		0.456108	28.9176
		0.456939	28.8762
		0.457771	28.8378
		0.458603	28.8
		0.459435	28.7526
		0.460267	28.6986
		0.461099	28.6441
		0.461931	28.5897
		0.462763	28.5387
		0.463595	28.4915
		0.464427	28.4453
		0.465259	28.3993
		0.466091	28.3531
		0.466923	28.3028
		0.467755	28.249
		0.468587	28.1947
		0.469419	28.1404
		0.470251	28.0893
		0.471083	28.0425
		0.471915	27.9969
		0.472747	27.9513
		0.473579	27.9058
		0.474411	27.8574
		0.475243	27.8056
		0.476075	27.7527
		0.476907	27.6997
		0.477739	27.6497
		0.478571	27.6042
		0.479403	27.56
		0.480235	27.5159
		0.481067	27.4719
		0.481899	27.4255
		0.482731	27.3753
		0.483563	27.3238
		0.484395	27.2724
		0.485227	27.2233
		0.486058	27.1787
		0.48689	27.1357
		0.487722	27.0926
		0.488554	27.0496
		0.489386	27.0041
		0.490218	26.9542
		0.49105	26.9029
		0.491882	26.8514
		0.492714	26.8005
		0.493546	26.7548
		0.494378	26.7112
		0.49521	26.6677
		0.496042	26.6241
		0.496874	26.5792
		0.497706	26.5288
		0.498538	26.4765
		0.49937	26.424
		0.500202	26.3717
		0.501034	26.3281
		0.501866	26.2879
		0.502698	26.2479
		0.50353	26.2077
		0.504362	26.1668
		0.505194	26.12
		0.506026	26.0711
		0.506858	26.0221
		0.50769	25.9733
		0.508522	25.9293
		0.509354	25.8882
		0.510186	25.848
		0.511018	25.8102
		0.51185	25.774
		0.512682	25.7316
		0.513514	25.6819
		0.514346	25.6309
		0.515178	25.5798
		0.51601	25.531
		0.516841	25.486
		0.517673	25.4424
		0.518505	25.3987
		0.519337	25.355
		0.520169	25.309
		0.521001	25.2599
		0.521833	25.2101
		0.522665	25.1604
		0.523497	25.1128
		0.524329	25.0687
		0.525161	25.0265
		0.525993	24.9844
		0.526825	24.942
		0.527657	24.8969
		0.528489	24.8479
		0.529321	24.7975
		0.530153	24.7472
		0.530985	24.6986
		0.531817	24.6542
		0.532649	24.6121
		0.533481	24.5699
		0.534313	24.5278
		0.535145	24.4844
		0.535977	24.4387
		0.536809	24.392
		0.537641	24.3453
		0.538473	24.2997
		0.539305	24.2591
		0.540137	24.2213
		0.540969	24.1831
		0.541801	24.1454
		0.542633	24.1062
		0.543465	24.0639
		0.544297	24.0201
		0.545129	23.9762
		0.54596	23.9328
		0.546792	23.8942
		0.547624	23.8591
		0.548456	23.8239
		0.549288	23.7885
		0.55012	23.7515
		0.550952	23.7098
		0.551784	23.6653
		0.552616	23.6207
		0.553448	23.5761
		0.55428	23.5375
		0.555112	23.5031
		0.555944	23.4689
		0.556776	23.4347
		0.557608	23.4006
		0.55844	23.3604
		0.559272	23.3169
		0.560104	23.2734
		0.560936	23.2301
		0.561768	23.1899
		0.5626	23.152
		0.563432	23.1145
		0.564264	23.0791
		0.565096	23.0457
		0.565928	23.0091
		0.56676	22.9658
		0.567592	22.9198
		0.568424	22.8739
		0.569256	22.8299
		0.570088	22.7901
		0.57092	22.7524
		0.571752	22.7147
		0.572584	22.6769
		0.573416	22.6377
		0.574248	22.595
		0.57508	22.5508
		0.575911	22.5066
		0.576743	22.4635
		0.577575	22.4225
		0.578407	22.3829
		0.579239	22.3433
		0.580071	22.3036
		0.580903	22.2628
		0.581735	22.2184
		0.582567	22.1715
		0.583399	22.1248
		0.584231	22.0791
		0.585063	22.0364
		0.585895	21.9958
		0.586727	21.955
		0.587559	21.9143
		0.588391	21.8729
		0.589223	21.8281
		0.590055	21.781
		0.590887	21.7339
		0.591719	21.688
		0.592551	21.6468
		0.593383	21.6089
		0.594215	21.571
		0.595047	21.5331
		0.595879	21.4944
		0.596711	21.4514
		0.597543	21.4047
		0.598375	21.358
		0.599207	21.3112
		0.600039	21.269
		0.600871	21.2316
		0.601703	21.1942
		0.602535	21.1567
		0.603367	21.119
		0.604199	21.0775
		0.60503	21.0327
		0.605862	20.9879
		0.606694	20.943
		0.607526	20.9014
		0.608358	20.8639
		0.60919	20.8276
		0.610022	20.7913
		0.610854	20.7551
		0.611686	20.7142
		0.612518	20.6693
		0.61335	20.6244
		0.614182	20.5796
		0.615014	20.5369
		0.615846	20.4975
		0.616678	20.4591
		0.61751	20.4222
		0.618342	20.3875
		0.619174	20.3513
		0.620006	20.3089
		0.620838	20.2639
		0.62167	20.2187
		0.622502	20.1745
		0.623334	20.1336
		0.624166	20.0957
		0.624998	20.0578
		0.62583	20.0198
		0.626662	19.9809
		0.627494	19.9398
		0.628326	19.8964
		0.629158	19.8531
		0.62999	19.8104
		0.630822	19.7704
		0.631654	19.7335
		0.632486	19.6965
		0.633318	19.6596
		0.634149	19.6218
		0.634981	19.5806
		0.635813	19.5357
		0.636645	19.4908
		0.637477	19.4466
		0.638309	19.406
		0.639141	19.37
		0.639973	19.334
		0.640805	19.2981
		0.641637	19.2616
		0.642469	19.223
		0.643301	19.1819
		0.644133	19.1406
		0.644965	19.0994
		0.645797	19.0614
		0.646629	19.0275
		0.647461	18.9935
		0.648293	18.9594
		0.649125	18.9254
		0.649957	18.8888
		0.650789	18.8477
		0.651621	18.8067
		0.652453	18.766
		0.653285	18.7283
		0.654117	18.6959
		0.654949	18.6634
		0.655781	18.631
		0.656613	18.5986
		0.657445	18.5918
		0.658277	18.6252
		0.659109	18.6629
		0.659941	18.7006
		0.660773	18.7404
		0.661605	18.7838
		0.662437	18.8281
		0.663269	18.8725
		0.6641	18.9167
		0.664932	18.9324
		0.665764	18.9027
		0.666596	18.8636
		0.667428	18.8244
		0.66826	18.7862
		0.669092	18.7508
		0.669924	18.7171
		0.670756	18.6842
		0.671588	18.6533
		0.67242	18.6222
		0.673252	18.5855
		0.674084	18.5451
		0.674916	18.5046
		0.675748	18.4645
		0.67658	18.4275
		0.677412	18.3948
		0.678244	18.3622
		0.679076	18.3296
		0.679908	18.2965
		0.68074	18.2607
		0.681572	18.2229
		0.682404	18.1851
		0.683236	18.1476
		0.684068	18.1119
		0.6849	18.0794
		0.685732	18.047
		0.686564	18.0146
		0.687396	17.9818
		0.688228	17.9462
		0.68906	17.9071
		0.689892	17.8679
		0.690724	17.829
		0.691556	17.7915
		0.692388	17.7593
		0.693219	17.7272
		0.694051	17.6951
		0.694883	17.6627
		0.695715	17.6279
		0.696547	17.5894
		0.697379	17.5509
		0.698211	17.5123
		0.699043	17.457
		0.699875	17.3536
		0.700707	17.2451
		0.701539	17.1358
		0.702371	17.0262
		0.703203	16.9155
		0.704035	16.8008
		0.704867	16.686
		0.705699	16.5714
		0.706531	16.4766
		0.707363	16.4335
		0.708195	16.4021
		0.709027	16.3707
		0.709859	16.3393
		0.710691	16.3058
		0.711523	16.2673
		0.712355	16.2278
		0.713187	16.1882
		0.714019	16.1504
		0.714851	16.1163
		0.715683	16.0836
		0.716515	16.0509
		0.717347	16.0182
		0.718179	15.9839
		0.719011	15.9457
		0.719843	15.9062
		0.720675	15.8667
		0.721507	15.8281
		0.722338	15.7921
		0.72317	15.7577
		0.724002	15.7238
		0.724834	15.6918
		0.725666	15.6606
		0.726498	15.625
		0.72733	15.5844
		0.728162	15.5434
		0.728994	15.5026
		0.729826	15.4641
		0.730658	15.4298
		0.73149	15.3956
		0.732322	15.3612
		0.733154	15.3268
		0.733986	15.2894
		0.734818	15.25
		0.73565	15.2104
		0.736482	15.1712
		0.737314	15.1337
		0.738146	15.1004
		0.738978	15.0674
		0.73981	15.0344
		0.740642	15.0011
		0.741474	14.9655
		0.742306	14.9273
		0.743138	14.8892
		0.74397	14.8507
		0.744802	14.8133
		0.745634	14.7815
		0.746466	14.7495
		0.747298	14.7175
		0.74813	14.6853
		0.748962	14.6506
		0.749794	14.6127
		0.750626	14.5747
		0.751458	14.5365
		0.75229	14.5
		0.753121	14.4685
		0.753953	14.4387
		0.754785	14.4088
		0.755617	14.3786
		0.756449	14.3467
		0.757281	14.3115
		0.758113	14.2759
		0.758945	14.2402
		0.759777	14.2059
		0.760609	14.1755
		0.761441	14.1469
		0.762273	14.1182
		0.763105	14.0895
		0.763937	14.0591
		0.764769	14.0246
		0.765601	13.9898
		0.766433	13.9554
		0.767265	13.9217
		0.768097	13.8917
		0.768929	13.8637
		0.769761	13.8358
		0.770593	13.8079
		0.771425	13.7784
		0.772257	13.7438
		0.773089	13.7092
		0.773921	13.6747
		0.774753	13.6408
		0.775585	13.6095
		0.776417	13.5801
		0.777249	13.551
		0.778081	13.5231
		0.778913	13.4967
		0.779745	13.4669
		0.780577	13.4335
		0.781409	13.3997
		0.782241	13.3659
		0.783072	13.3343
		0.783904	13.3057
		0.784736	13.277
		0.785568	13.2484
		0.7864	13.2199
		0.787232	13.1884
		0.788064	13.155
		0.788896	13.1216
		0.789728	13.0884
		0.79056	13.057
		0.791392	13.0296
		0.792224	13.0022
		0.793056	12.9749
		0.793888	12.9474
		0.79472	12.9166
		0.795552	12.8826
		0.796384	12.8483
		0.797216	12.8143
		0.798048	12.7815
		0.79888	12.7528
		0.799712	12.7243
		0.800544	12.6958
		0.801376	12.6672
		0.802208	12.6372
		0.80304	12.6044
		0.803872	12.5713
		0.804704	12.5387
		0.805536	12.5066
		0.806368	12.4797
		0.8072	12.4528
		0.808032	12.426
		0.808864	12.3993
		0.809696	12.3716
		0.810528	12.3392
		0.81136	12.307
		0.812191	12.2748
		0.813023	12.2431
		0.813855	12.2173
		0.814687	12.1917
		0.815519	12.166
		0.816351	12.1404
		0.817183	12.1141
		0.818015	12.0829
		0.818847	12.0508
		0.819679	12.0189
		0.820511	11.9874
		0.821343	11.9593
		0.822175	11.9319
		0.823007	11.9044
		0.823839	11.877
		0.824671	11.8492
		0.825503	11.8174
		0.826335	11.7846
		0.827167	11.752
		0.827999	11.7197
		0.828831	11.6902
		0.829663	11.6623
		0.830495	11.6345
		0.831327	11.6074
		0.832159	11.5824
		0.832991	11.5535
		0.833823	11.5206
		0.834655	11.4863
		0.835487	11.4519
		0.836319	11.4207
		0.837151	11.3928
		0.837983	11.3653
		0.838815	11.3378
		0.839647	11.3102
		0.840479	11.2803
		0.841311	11.2486
		0.842142	11.2166
		0.842974	11.1848
		0.843806	11.1539
		0.844638	11.126
		0.84547	11.0983
		0.846302	11.0706
		0.847134	11.0432
		0.847966	11.0137
		0.848798	10.9813
		0.84963	10.9484
		0.850462	10.9156
		0.851294	10.8836
		0.852126	10.8559
		0.852958	10.8285
		0.85379	10.8012
		0.854622	10.7738
		0.855454	10.7447
		0.856286	10.7118
		0.857118	10.679
		0.85795	10.6456
		0.858782	10.6129
		0.859614	10.5849
		0.860446	10.558
		0.861278	10.5312
		0.86211	10.5045
		0.862942	10.4771
		0.863774	10.4461
		0.864606	10.4147
		0.865438	10.3836
		0.86627	10.3522
		0.867102	10.3252
		0.867934	10.2992
		0.868766	10.2733
		0.869598	10.2473
		0.87043	10.2212
		0.871261	10.1906
		0.872093	10.1601
		0.872925	10.1296
		0.873757	10.0989
		0.874589	10.073
		0.875421	10.0487
		0.876253	10.0246
		0.877085	10.0004
		0.877917	9.97614
		0.878749	9.94771
		0.879581	9.91838
		0.880413	9.8887
		0.881245	9.85923
		0.882077	9.83232
		0.882909	9.80709
		0.883741	9.78203
		0.884573	9.75715
		0.885405	9.73426
		0.886237	9.70899
		0.887069	9.68041
		0.887901	9.65042
		0.888733	9.62003
		0.889565	9.59117
		0.890397	9.56517
		0.891229	9.53987
		0.892061	9.51464
		0.892893	9.48934
		0.893725	9.46204
		0.894557	9.4329
		0.895389	9.40343
		0.896221	9.3741
		0.897053	9.34594
		0.897885	9.32139
		0.898717	9.29764
		0.899549	9.2739
		0.90038	9.2502
		0.901212	9.22424
		0.902044	9.19538
		0.902876	9.16597
		0.903708	9.13666
		0.90454	9.10763
		0.905372	9.08193
		0.906204	9.05702
		0.907036	9.0321
		0.907868	9.00707
		0.9087	8.98096
		0.909532	8.95209
		0.910364	8.92272
		0.911196	8.89348
		0.912028	8.86421
		0.91286	8.83874
		0.913692	8.81404
		0.914524	8.78922
		0.915356	8.76458
		0.916188	8.73902
		0.91702	8.71033
		0.917852	8.68113
		0.918684	8.65185
		0.919516	8.62266
		0.920348	8.59712
		0.92118	8.57309
		0.922012	8.54922
		0.922844	8.52533
		0.923676	8.50157
		0.924508	8.47367
		0.92534	8.4451
		0.926172	8.41655
		0.927004	8.38818
		0.927836	8.36285
		0.928668	8.33935
		0.9295	8.31617
		0.930331	8.29278
		0.931163	8.26954
		0.931995	8.24213
		0.932827	8.21383
		0.933659	8.1855
		0.934491	8.15704
		0.935323	8.13103
		0.936155	8.10676
		0.936987	8.08258
		0.937819	8.0586
		0.938651	8.03612
		0.939483	8.01279
		0.940315	7.98703
		0.941147	7.9595
		0.941979	7.93145
		0.942811	7.90534
		0.943643	7.88205
		0.944475	7.85968
		0.945307	7.83727
		0.946139	7.81487
		0.946971	7.79131
		0.947803	7.76642
		0.948635	7.74113
		0.949467	7.71593
		0.950299	7.69165
		0.951131	7.66987
		0.951963	7.64902
		0.952795	7.62821
		0.953627	7.60725
		0.954459	7.58446
		0.955291	7.55895
		0.956123	7.53248
		0.956955	7.50606
		0.957787	7.48037
		0.958619	7.45744
		0.95945	7.4356
		0.960282	7.41374
		0.961114	7.39192
		0.961946	7.36907
		0.962778	7.34437
		0.96361	7.31912
		0.964442	7.29398
		0.965274	7.26883
		0.966106	7.24705
		0.966938	7.22648
		0.96777	7.20596
		0.968602	7.18535
		0.969434	7.16382
		0.970266	7.1401
		0.971098	7.11575
		0.97193	7.09147
		0.972762	7.067
		0.973594	7.04602
		0.974426	7.02654
		0.975258	7.00719
		0.97609	6.98795
		0.976922	6.96788
		0.977754	6.9452
		0.978586	6.92206
		0.979418	6.89873
		0.98025	6.8756
		0.981082	6.85461
		0.981914	6.8349
		0.982746	6.8155
		0.983578	6.79599
		0.98441	6.77668
		0.985242	6.75386
		0.986074	6.73031
		0.986906	6.69681
		0.987738	6.65205
		0.988569	6.61054
		0.989401	6.60944
		0.990233	6.86731
		0.991065	7.03606
		0.991897	7.1906
		0.992729	7.33639
		0.993561	7.49002
		0.994393	7.65411
		0.995225	7.82245
		0.996057	7.99096
		0.996889	8.26473
		0.997721	8.6101
		0.998553	8.96753
		0.999385	9.32402
		1.00022	9.68266
		1.00105	10.0419
		1.00188	10.4027
		1.00271	10.7618
		1.00354	11.1215
		1.00438	11.3934
		1.00521	11.591
		1.00604	11.7741
		1.00687	11.9575
		1.00771	12.1419
		1.00854	12.3281
		1.00937	12.5156
		1.0102	12.7026
		1.01103	12.8898
		1.01187	13.0339
		1.0127	13.1341
		1.01353	13.2242
		1.01436	13.3144
		1.01519	13.4057
		1.01602	13.499
		1.01686	13.5934
		1.01769	13.6876
		1.01852	13.7817
		1.01935	13.8574
		1.02018	13.9082
		1.02102	13.9533
		1.02185	13.9986
		1.02268	14.0437
		1.02351	14.0923
		1.02434	14.1416
		1.02518	14.191
		1.02601	14.2406
		1.02684	14.2814
		1.02767	14.3068
		1.0285	14.3289
		1.02934	14.3511
		1.03017	14.3732
		1.031	14.2625
		1.03183	14.104
		1.03266	13.943
		1.0335	13.7814
		1.03433	13.6161
		1.03516	13.4397
		1.03599	13.2601
		1.03682	13.081
		1.03766	12.9026
		1.03849	12.5989
		1.03932	12.2368
		1.04015	11.8692
		1.04098	11.5025
		1.04182	11.1316
		1.04265	10.7532
		1.04348	10.3734
		1.04431	9.99492
		1.04514	9.62598
		1.04598	9.37551
		1.04681	9.17848
		1.04764	8.98458
		1.04847	8.78303
		1.0493	8.58008
		1.05014	8.37245
		1.05097	8.16158
		1.0518	7.95069
		1.05263	7.74037
		1.05346	7.56433
		1.05429	7.43477
		1.05513	7.32029
		1.05596	7.20594
		1.05679	7.0919
		1.05762	6.97461
		1.05845	6.85455
		1.05929	6.73483
		1.06012	6.61501
		1.06095	6.51018
		1.06178	6.42992
		1.06262	6.35887
		1.06345	6.2875
		1.06428	6.21669
		1.06511	6.14317
		1.06594	6.06704
		1.06678	5.99038
		1.06761	5.9135
		1.06844	5.84375
		1.06927	5.78832
		1.0701	5.73874
		1.07093	5.68927
		1.07177	5.63972
		1.0726	5.5887
		1.07343	5.53573
		1.07426	5.48193
		1.07509	5.4284
		1.07593	5.37853
		1.07676	5.33826
		1.07759	5.30204
		1.07842	5.26566
		1.07926	5.22946
		1.08009	5.19193
		1.08092	5.15224
		1.08175	5.11214
		1.08258	5.07192
		1.08341	5.0335
		1.08425	5.00262
		1.08508	4.97454
		1.08591	4.94663
		1.08674	4.91852
		1.08757	4.88954
		1.08841	4.85908
		1.08924	4.8282
		1.09007	4.79713
		1.0909	4.76606
		1.09173	4.74121
		1.09257	4.71851
		1.0934	4.69591
		1.09423	4.67323
		1.09506	4.64985
		1.09589	4.62444
		1.09673	4.59843
		1.09756	4.57244
		1.09839	4.54692
		1.09922	4.52661
		1.10005	4.50847
		1.10089	4.48958
		1.10172	4.46964
		1.10255	4.44932
		1.10338	4.42771
		1.10421	4.40502
		1.10505	4.3823
		1.10588	4.3596
		1.10671	4.33895
		1.10754	4.32124
		1.10837	4.30442
		1.1092	4.28761
		1.11004	4.27079
		1.11087	4.25268
		1.1117	4.23332
		1.11253	4.21399
		1.11336	4.19468
		1.1142	4.17658
		1.11503	4.16049
		1.11586	4.1452
		1.11669	4.12992
		1.11753	4.11462
		1.11836	4.09788
		1.11919	4.07984
		1.12002	4.06171
		1.12085	4.04361
		1.12169	4.02657
		1.12252	4.01148
		1.12335	3.99729
		1.12418	3.98304
		1.12501	3.96883
		1.12584	3.95411
		1.12668	3.93881
		1.12751	3.92346
		1.12834	3.90814
		1.12917	3.89345
		1.13	3.88033
		1.13084	3.86793
		1.13167	3.85559
		1.1325	3.84324
		1.13333	3.82962
		1.13417	3.81455
		1.135	3.79914
		1.13583	3.78372
		1.13666	3.76885
		1.13749	3.7558
		1.13832	3.74368
		1.13916	3.73157
		1.13999	3.71947
		1.14082	3.70663
		1.14165	3.69294
		1.14248	3.67897
		1.14332	3.66497
		1.14415	3.65127
		1.14498	3.63909
		1.14581	3.6277
		1.14664	3.61629
		1.14748	3.60486
		1.14831	3.59299
		1.14914	3.58012
		1.14997	3.56682
		1.1508	3.55353
		1.15164	3.54041
		1.15247	3.52946
		1.1533	3.51981
		1.15413	3.50988
		1.15496	3.4993
		1.1558	3.4884
		1.15663	3.47679
		1.15746	3.46442
		1.15829	3.45201
		1.15912	3.4396
		1.15996	3.42822
		1.16079	3.41845
		1.16162	3.40889
		1.16245	3.39932
		1.16328	3.38967
		1.16412	3.37932
		1.16495	3.36807
		1.16578	3.35677
		1.16661	3.3455
		1.16744	3.33466
		1.16827	3.32443
		1.16911	3.31427
		1.16994	3.30412
		1.17077	3.29402
		1.1716	3.28299
		1.17243	3.27071
		1.17327	3.25847
		1.1741	3.24621
		1.17493	3.23485
		1.17576	3.22512
		1.1766	3.21593
		1.17743	3.20676
		1.17826	3.19753
		1.17909	3.18761
		1.17992	3.17678
		1.18075	3.1658
		1.18159	3.15489
		1.18242	3.14458
		1.18325	3.13509
		1.18408	3.12595
		1.18491	3.11691
		1.18575	3.10784
		1.18658	3.09807
		1.18741	3.08733
		1.18824	3.07643
		1.18908	3.06549
		1.18991	3.05492
		1.19074	3.04532
		1.19157	3.03627
		1.1924	3.0272
		1.19324	3.01816
		1.19407	3.00845
		1.1949	2.99784
		1.19573	2.98695
		1.19656	2.976
		1.19739	2.96527
		1.19823	2.95539
		1.19906	2.94609
		1.19989	2.93679
		1.20072	2.9275
		1.20155	2.91752
		1.20239	2.90653
		1.20322	2.89516
		1.20405	2.88378
		1.20488	2.87256
		1.20571	2.86265
		1.20655	2.85393
		1.20738	2.84518
		1.20821	2.83576
		1.20904	2.82586
		1.20987	2.81517
		1.21071	2.80394
		1.21154	2.79268
		1.21237	2.78144
		1.2132	2.77082
		1.21403	2.76174
		1.21487	2.75266
		1.2157	2.74358
		1.21653	2.73432
		1.21736	2.72434
		1.21819	2.71375
		1.21903	2.70312
		1.21986	2.69252
		1.22069	2.68242
		1.22152	2.67339
		1.22235	2.66452
		1.22319	2.65564
		1.22402	2.64654
		1.22485	2.63658
		1.22568	2.62565
		1.22651	2.61469
		1.22734	2.60375
		1.22818	2.59328
		1.22901	2.58396
		1.22984	2.57486
		1.23067	2.56576
		1.23151	2.55657
		1.23234	2.54676
		1.23317	2.53609
		1.234	2.5254
		1.23483	2.51472
		1.23567	2.50451
		1.2365	2.49538
		1.23733	2.48658
		1.23816	2.47776
		1.23899	2.46891
		1.23982	2.45964
		1.24066	2.44977
		1.24149	2.43987
		1.24232	2.42999
		1.24315	2.4206
		1.24398	2.41231
		1.24482	2.40452
		1.24565	2.39672
		1.24648	2.38894
		1.24731	2.38033
		1.24815	2.37048
		1.24898	2.36064
		1.24981	2.35084
		1.25064	2.34136
		1.25147	2.33262
		1.25231	2.32436
		1.25314	2.31609
		1.25397	2.30782
		1.2548	2.299
		1.25563	2.28936
		1.25646	2.27964
		1.2573	2.2699
		1.25813	2.26044
		1.25896	2.25199
		1.25979	2.24453
		1.26062	2.23722
		1.26146	2.22938
		1.26229	2.22097
		1.26312	2.21177
		1.26395	2.2024
		1.26478	2.19298
		1.26562	2.18367
		1.26645	2.17517
		1.26728	2.16783
		1.26811	2.16046
		1.26894	2.15314
		1.26978	2.14563
		1.27061	2.13736
		1.27144	2.1288
		1.27227	2.12025
		1.2731	2.1118
		1.27394	2.10382
		1.27477	2.09684
		1.2756	2.08986
		1.27643	2.08293
		1.27726	2.0758
		1.2781	2.06811
		1.27893	2.05989
		1.27976	2.05172
		1.28059	2.04356
		1.28142	2.03569
		1.28226	2.02855
		1.28309	2.02145
		1.28392	2.01433
		1.28475	2.00714
		1.28558	1.99948
		1.28642	1.99144
		1.28725	1.98329
		1.28808	1.97521
		1.28891	1.96765
		1.28974	1.96158
		1.29058	1.95554
		1.29141	1.94947
		1.29224	1.94335
		1.29307	1.93673
		1.2939	1.92961
		1.29473	1.92247
		1.29557	1.91536
		1.2964	1.90857
		1.29723	1.9028
		1.29806	1.89713
		1.29889	1.89146
		1.29973	1.8857
		1.30056	1.87955
		1.30139	1.87277
		1.30222	1.86598
		1.30306	1.85921
		1.30389	1.85274
		1.30472	1.84699
		1.30555	1.8414
		1.30638	1.8358
		1.30722	1.83021
		1.30805	1.82424
		1.30888	1.8177
		1.30971	1.81117
		1.31054	1.80462
		1.31137	1.79836
		1.31221	1.79291
		1.31304	1.78798
		1.31387	1.78326
		1.3147	1.77827
		1.31553	1.77289
		1.31637	1.76681
		1.3172	1.76066
		1.31803	1.75449
		1.31886	1.74839
		1.31969	1.74291
		1.32053	1.73798
		1.32136	1.73305
		1.32219	1.72811
		1.32302	1.72311
		1.32385	1.71744
		1.32469	1.71151
		1.32552	1.70557
		1.32635	1.69968
		1.32718	1.6942
		1.32801	1.68923
		1.32885	1.68426
		1.32968	1.6793
		1.33051	1.67426
		1.33134	1.66866
		1.33217	1.66243
		1.33301	1.65617
		1.33384	1.64995
		1.33467	1.6441
		1.3355	1.63892
		1.33633	1.63372
		1.33717	1.62855
		1.338	1.62332
		1.33883	1.6178
		1.33966	1.61175
		1.34049	1.60569
		1.34133	1.59967
		1.34216	1.594
		1.34299	1.58905
		1.34382	1.58413
		1.34465	1.57921
		1.34549	1.57425
		1.34632	1.56922
		1.34715	1.56378
		1.34798	1.55837
		1.34881	1.55297
		1.34964	1.54781
		1.35048	1.54333
		1.35131	1.53887
		1.35214	1.53443
		1.35297	1.52997
		1.3538	1.52534
		1.35464	1.52009
		1.35547	1.51473
		1.3563	1.50942
		1.35713	1.50423
		1.35797	1.49965
		1.3588	1.49514
		1.35963	1.49063
		1.36046	1.48614
		1.36129	1.48139
		1.36213	1.47581
		1.36296	1.46999
		1.36379	1.46419
		1.36462	1.45857
		1.36545	1.45359
		1.36628	1.44908
		1.36712	1.44487
		1.36795	1.44045
		1.36878	1.4357
		1.36961	1.43065
		1.37044	1.42544
		1.37128	1.42023
		1.37211	1.41501
		1.37294	1.4103
		1.37377	1.40635
		1.3746	1.40244
		1.37544	1.39849
		1.37627	1.39457
		1.3771	1.39046
		1.37793	1.3862
		1.37876	1.38196
		1.3796	1.3777
		1.38043	1.37367
		1.38126	1.37028
		1.38209	1.3669
		1.38292	1.3635
		1.38376	1.36008
		1.38459	1.35625
		1.38542	1.3517
		1.38625	1.34715
		1.38708	1.34264
		1.38792	1.33814
		1.38875	1.33408
		1.38958	1.33003
		1.39041	1.32596
		1.39124	1.32194
		1.39208	1.3178
		1.39291	1.31347
		1.39374	1.30909
		1.39457	1.30473
		1.3954	1.30041
		1.39624	1.29682
		1.39707	1.29332
		1.3979	1.28984
		1.39873	1.28635
		1.39956	1.28273
		1.4004	1.27841
		1.40123	1.27414
		1.40206	1.26981
		1.40289	1.2656
		1.40372	1.26235
		1.40455	1.25934
		1.40539	1.25631
		1.40622	1.2533
		1.40705	1.25022
		1.40788	1.24673
		1.40871	1.2432
		1.40955	1.23963
		1.41038	1.23613
		1.41121	1.23284
		1.41204	1.22973
		1.41288	1.22662
		1.41371	1.22347
		1.41454	1.22032
		1.41537	1.21694
		1.4162	1.21347
		1.41704	1.21002
		1.41787	1.20658
		1.4187	1.20331
		1.41953	1.20031
		1.42036	1.19756
		1.42119	1.19473
		1.42203	1.19167
		1.42286	1.18843
		1.42369	1.18514
		1.42452	1.18182
		1.42535	1.17851
		1.42619	1.1756
		1.42702	1.17335
		1.42785	1.17118
		1.42868	1.16902
		1.42952	1.16684
		1.43035	1.16416
		1.43118	1.16107
		1.43201	1.15792
		1.43284	1.15478
		1.43367	1.15169
		1.43451	1.14883
		1.43534	1.146
		1.43617	1.14316
		1.437	1.14032
		1.43783	1.13755
		1.43867	1.13487
		1.4395	1.13219
		1.44033	1.12952
		1.44116	1.1269
		1.44199	1.125
		1.44283	1.12313
		1.44366	1.12128
		1.44449	1.1194
		1.44532	1.11747
		1.44615	1.11525
		1.44699	1.11301
		1.44782	1.11077
		1.44865	1.10853
		1.44948	1.10674
		1.45031	1.10501
		1.45115	1.10329
		1.45198	1.10159
		1.45281	1.09983
		1.45364	1.09754
		1.45447	1.09525
		1.45531	1.09297
		1.45614	1.09067
		1.45697	1.08865
		1.4578	1.08669
		1.45863	1.08474
		1.45947	1.08278
		1.4603	1.08083
		1.46113	1.07872
		1.46196	1.07661
		1.46279	1.07451
		1.46362	1.0724
		1.46446	1.07041
		1.46529	1.06849
		1.46612	1.06656
		1.46695	1.06465
		1.46778	1.06271
		1.46862	1.06034
		1.46945	1.05791
		1.47028	1.05549
		1.47111	1.05309
		1.47195	1.05127
		1.47278	1.04985
		1.47361	1.04856
		1.47444	1.04727
		1.47527	1.04588
		1.47611	1.04408
		1.47694	1.04208
		1.47777	1.04005
		1.4786	1.03802
		1.47943	1.03594
		1.48026	1.03376
		1.4811	1.03157
		1.48193	1.02938
		1.48276	1.02719
		1.48359	1.025
		1.48443	1.02282
		1.48526	1.02064
		1.48609	1.01848
		1.48692	1.01636
		1.48775	1.01451
		1.48859	1.0127
		1.48942	1.0109
		1.49025	1.0091
		1.49108	1.00692
		1.49191	1.00443
		1.49274	1.00189
		1.49358	0.999342
		1.49441	0.99684
		1.49524	0.994777
		1.49607	0.992808
		1.4969	0.990854
		1.49774	0.988879
		1.49857	0.986961
		1.4994	0.985101
		1.50023	0.983258
		1.50106	0.981412
		1.5019	0.979566
		1.50273	0.977845
		1.50356	0.976169
		1.50439	0.974473
		1.50522	0.972772
		1.50606	0.971178
		1.50689	0.969746
		1.50772	0.968339
		1.50855	0.966937
		1.50938	0.965527
		1.51022	0.964512
		1.51105	0.963599
		1.51188	0.96269
		1.51271	0.961772
		1.51354	0.960774
		1.51438	0.959378
		1.51521	0.957942
		1.51604	0.956494
		1.51687	0.955057
		1.5177	0.954045
		1.51854	0.953184
		1.51937	0.952328
		1.5202	0.951474
		1.52103	0.950627
		1.52186	0.949849
		1.52269	0.949077
		1.52353	0.948306
		1.52436	0.947534
		1.52519	0.94675
		1.52602	0.945975
		1.52686	0.945257
		1.52769	0.944557
		1.52852	0.943813
		1.52935	0.942684
		1.53018	0.941379
		1.53102	0.940067
		1.53185	0.938756
		1.53268	0.937755
		1.53351	0.937103
		1.53434	0.936544
		1.53517	0.935985
		1.53601	0.935427
		1.53684	0.934987
		1.53767	0.934679
		1.5385	0.934406
		1.53933	0.934132
		1.54017	0.933815
		1.541	0.933439
		1.54183	0.933045
		1.54266	0.932652
		1.5435	0.932258
		1.54433	0.931886
		1.54516	0.931548
		1.54599	0.931217
		1.54682	0.930886
		1.54766	0.930474
		1.54849	0.929903
		1.54932	0.929289
		1.55015	0.928674
		1.55098	0.928058
		1.55181	0.927342
		1.55265	0.926358
		1.55348	0.925297
		1.55431	0.924234
		1.55514	0.923252
		1.55597	0.922615
		1.55681	0.922084
		1.55764	0.921551
		1.55847	0.921016
		1.5593	0.920452
		1.56013	0.919782
		1.56097	0.919075
		1.5618	0.918371
		1.56263	0.917659
		1.56346	0.916888
		1.56429	0.916099
		1.56513	0.915313
		1.56596	0.914526
		1.56679	0.913727
		1.56762	0.912849
		1.56845	0.911956
		1.56929	0.911062
		1.57012	0.910164
		1.57095	0.90968
		1.57178	0.909304
		1.57261	0.908929
		1.57345	0.908554
		1.57428	0.90818
		1.57511	0.907879
		1.57594	0.907603
		1.57677	0.90733
		1.57761	0.907057
		1.57844	0.906645
		1.57927	0.906109
		1.5801	0.90559
		1.58093	0.905093
		1.58177	0.904576
		1.5826	0.904033
		1.58343	0.903484
		1.58426	0.902935
		1.58509	0.902387
		1.58593	0.901822
		1.58676	0.901223
		1.58759	0.900611
		1.58842	0.9
		1.58925	0.89939
		1.59008	0.898527
		1.59092	0.897302
		1.59175	0.895954
		1.59258	0.894611
		1.59341	0.893346
		1.59424	0.892314
		1.59508	0.89141
		1.59591	0.890507
		1.59674	0.889612
		1.59757	0.888748
		1.59841	0.88794
		1.59924	0.887157
		1.60007	0.886372
		1.6009	0.885614
		1.60173	0.88495
		1.60257	0.884336
		1.6034	0.883721
		1.60423	0.883107
		1.60506	0.882503
		1.60589	0.881932
		1.60672	0.881372
		1.60756	0.880812
		1.60839	0.880261
		1.60922	0.879776
		1.61005	0.879327
		1.61088	0.878876
		1.61172	0.878425
		1.61255	0.877999
		1.61338	0.877682
		1.61421	0.877418
		1.61504	0.877154
		1.61588	0.876889
		1.61671	0.876565
		1.61754	0.876203
		1.61837	0.875836
		1.6192	0.875471
		1.62004	0.875105
		1.62087	0.874742
		1.6217	0.874381
		1.62253	0.874021
		1.62336	0.87366
		1.6242	0.873294
		1.62503	0.872925
		1.62586	0.872553
		1.62669	0.87218
		1.62752	0.871811
		1.62836	0.871518
		1.62919	0.871269
		1.63002	0.871024
		1.63085	0.870779
		1.63168	0.870846
		1.63252	0.871251
		1.63335	0.871718
		1.63418	0.872157
		1.63501	0.872604
		1.63584	0.873155
		1.63668	0.873833
		1.63751	0.874535
		1.63834	0.875235
		1.63917	0.875909
		1.64	0.876524
[truncated: 27,546 more rows]

## Sheet: Supplementary Fig.2b
		Suplementary Fig.2b			Suplementary Fig.2b
		γ-TuSC/His-Spc721-599			γ-TuSC/His-Spc721-599/His-GFP-Mzt1
		UV 1_280			UV 1_280
		ml	mAU		ml	mAU
		-0.005057	0		-0.005043	0.002116
		-0.004225	1.31058		-0.00421	0.149631
		-0.003393	-0.000132		-0.003378	0.146359
		-0.002561	-0.000553		-0.002545	0.080751
		-0.001729	-0.000576		-0.001713	-0.003483
		-0.000896	-0.000859		-0.00088	-0.007148
		-6.4e-05	-0.002074		-4.8e-05	-0.010474
		0.000768	-0.002412		0.000784	-0.013892
		0.0016	-0.002051		0.001617	-0.017065
		0.002432	-0.002403		0.002449	-0.020226
		0.003264	-0.003611		0.003282	-0.023452
		0.004096	-0.004362		0.004114	-0.026312
		0.004928	-0.005221		0.004947	-0.029276
		0.005761	-0.005656		0.005779	-0.032334
		0.006593	-0.006103		0.006611	-0.035188
		0.007425	-0.006229		0.007444	-0.038304
		0.008257	-0.00628		0.008276	-0.042101
		0.009089	-0.006882		0.009109	-0.044722
		0.009921	-0.007873		0.009941	-0.045317
		0.010753	-0.00847		0.010774	-0.04578
		0.011585	-0.00841		0.011606	-0.047181
		0.012418	-0.009157		0.012439	-0.046709
		0.01325	-0.010044		0.013271	-0.046488
		0.014082	-0.010969		0.014103	-0.047236
		0.014914	-0.011239		0.014936	-0.047173
		0.015746	-0.010303		0.015768	-0.047545
		0.016578	-0.01028		0.016601	-0.048355
		0.01741	-0.010182		0.017433	-0.048437
		0.018242	-0.009862		0.018266	-0.048865
		0.019074	-0.009949		0.019098	-0.049099
		0.019907	-0.009196		0.019931	-0.04895
		0.020739	-0.007942		0.020763	-0.049999
		0.021571	-0.007793		0.021595	-0.05096
		0.022403	-0.008057		0.022428	-0.05051
		0.023235	-0.008464		0.02326	-0.051312
		0.024067	-0.007882		0.024093	-0.052972
		0.024899	-0.007057		0.024925	-0.053103
		0.025731	-0.007104		0.025758	-0.054409
		0.026564	-0.007289		0.02659	-0.055886
		0.027396	-0.007304		0.027422	-0.057465
		0.028228	-0.007687		0.028255	-0.058636
		0.02906	-0.007219		0.029087	-0.059236
		0.029892	-0.006467		0.02992	-0.060085
		0.030724	-0.005955		0.030752	-0.059879
		0.031556	-0.005528		0.031585	-0.058907
		0.032388	-0.005881		0.032417	-0.058202
		0.03322	-0.005854		0.03325	-0.060452
		0.034053	-0.005696		0.034082	-0.06127
		0.034885	-0.005893		0.034914	-0.061938
		0.035717	-0.006139		0.035747	-0.062883
		0.036549	-0.006701		0.036579	-0.063418
		0.037381	-0.00568		0.037412	-0.062955
		0.038213	-0.005522		0.038244	-0.063047
		0.039045	-0.005835		0.039077	-0.062453
		0.039877	-0.005519		0.039909	-0.062256
		0.04071	-0.006096		0.040742	-0.062843
		0.041542	-0.006095		0.041574	-0.062374
		0.042374	-0.006088		0.042406	-0.062583
		0.043206	-0.006596		0.043239	-0.064227
		0.044038	-0.006079		0.044071	-0.064886
		0.04487	-0.005831		0.044904	-0.064917
		0.045702	-0.006543		0.045736	-0.066054
		0.046534	-0.006368		0.046569	-0.066623
		0.047367	-0.006708		0.047401	-0.065596
		0.048199	-0.006655		0.048233	-0.064144
		0.049031	-0.005981		0.049066	-0.063228
		0.049863	-0.007284		0.049898	-0.062425
		0.050695	-0.008568		0.050731	-0.061692
		0.051527	-0.009444		0.051563	-0.061296
		0.052359	-0.009707		0.052396	-0.060913
		0.053191	-0.009664		0.053228	-0.061595
		0.054023	-0.008918		0.054061	-0.061783
		0.054856	-0.008693		0.054893	-0.060883
		0.055688	-0.009333		0.055725	-0.061451
		0.05652	-0.010055		0.056558	-0.061463
		0.057352	-0.010797		0.05739	-0.061818
		0.058184	-0.012013		0.058223	-0.060572
		0.059016	-0.012687		0.059055	-0.060363
		0.059848	-0.01318		0.059888	-0.059463
		0.06068	-0.013275		0.06072	-0.057268
		0.061513	-0.015388		0.061553	-0.051821
		0.062345	-0.018585		0.062385	-0.045385
		0.063177	-0.020283		0.063217	-0.039206
		0.064009	-0.022185		0.06405	-0.032982
		0.064841	-0.025025		0.064882	-0.029151
		0.065673	-0.027624		0.065715	-0.02408
		0.066505	-0.029377		0.066547	-0.018431
		0.067337	-0.030484		0.06738	-0.013282
		0.06817	-0.031379		0.068212	-0.006947
		0.069002	-0.032819		0.069044	0.001155
		0.069834	-0.033971		0.069877	0.013844
		0.070666	-0.034062		0.070709	0.025146
		0.071498	-0.03389		0.071542	0.031712
		0.07233	-0.03488		0.072374	0.038676
		0.073162	-0.036458		0.073207	0.045716
		0.073994	-0.037619		0.074039	0.052782
		0.074826	-0.039165		0.074872	0.060694
		0.075659	-0.040909		0.075704	0.066993
		0.076491	-0.042293		0.076536	0.070516
		0.077323	-0.043398		0.077369	0.074605
		0.078155	-0.043936		0.078201	0.078966
		0.078987	-0.044804		0.079034	0.08493
		0.079819	-0.045417		0.079866	0.089135
		0.080651	-0.047255		0.080699	0.092001
		0.081483	-0.049755		0.081531	0.094236
		0.082316	-0.049343		0.082364	0.093863
		0.083148	-0.048002		0.083196	0.090376
		0.08398	-0.048701		0.084028	0.086751
		0.084812	-0.048496		0.084861	0.083862
		0.085644	-0.047166		0.085693	0.081718
		0.086476	-0.044847		0.086526	0.080788
		0.087308	-0.043819		0.087358	0.078216
		0.08814	-0.043747		0.088191	0.076278
		0.088972	-0.043094		0.089023	0.07491
		0.089805	-0.042825		0.089855	0.070856
		0.090637	-0.041752		0.090688	0.063497
		0.091469	-0.042101		0.09152	0.051667
		0.092301	-0.041854		0.092353	0.04947
		0.093133	-0.040293		0.093185	0.047242
		0.093965	-0.039264		0.094018	0.0446
		0.094797	-0.038015		0.09485	0.042105
		0.095629	-0.03706		0.095683	0.040365
		0.096462	-0.034194		0.096515	0.040279
		0.097294	-0.030749		0.097347	0.044032
		0.098126	-0.027643		0.09818	0.046905
		0.098958	-0.024956		0.099012	0.050763
		0.09979	-0.022241		0.099845	0.05243
		0.100622	-0.018936		0.100677	0.056703
		0.101454	-0.015197		0.10151	0.06136
		0.102286	-0.012756		0.102342	0.065478
		0.103119	-0.011948		0.103175	0.070089
		0.103951	-0.010472		0.104007	0.074518
		0.104783	-0.007565		0.104839	0.078368
		0.105615	-0.007702		0.105672	0.081983
		0.106447	-0.006102		0.106504	0.086065
		0.107279	-0.007731		0.107337	0.090167
		0.108111	-0.008216		0.108169	0.095533
		0.108943	-0.008111		0.109002	0.100722
		0.109775	-0.009091		0.109834	0.106363
		0.110608	-0.009876		0.110666	0.112374
		0.11144	-0.010419		0.111499	0.118983
		0.112272	-0.009415		0.112331	0.126491
		0.113104	-0.008486		0.113164	0.136229
		0.113936	-0.008464		0.113996	0.145753
		0.114768	-0.008269		0.114829	0.15515
		0.1156	-0.008346		0.115661	0.163139
		0.116432	-0.0086		0.116494	0.165762
		0.117265	-0.009582		0.117326	0.166875
		0.118097	-0.010803		0.118158	0.167547
		0.118929	-0.012595		0.118991	0.170745
		0.119761	-0.014993		0.119823	0.173611
		0.120593	-0.016948		0.120656	0.176124
		0.121425	-0.019705		0.121488	0.177047
		0.122257	-0.022042		0.122321	0.176247
		0.123089	-0.024085		0.123153	0.174046
		0.123922	-0.023836		0.123986	0.172991
		0.124754	-0.025569		0.124818	0.172225
		0.125586	-0.026165		0.12565	0.171103
		0.126418	-0.024802		0.126483	0.170214
		0.12725	-0.026937		0.127315	0.167364
		0.128082	-0.025677		0.128148	0.166661
		0.128914	-0.027217		0.12898	0.164608
		0.129746	-0.027577		0.129813	0.162343
		0.130578	-0.027481		0.130645	0.159103
		0.131411	-0.028349		0.131477	0.155603
		0.132243	-0.029258		0.13231	0.14988
		0.133075	-0.031655		0.133142	0.144684
		0.133907	-0.032651		0.133975	0.136607
		0.134739	-0.033217		0.134807	0.128187
		0.135571	-0.033014		0.13564	0.119788
		0.136403	-0.032584		0.136472	0.111332
		0.137235	-0.032025		0.137305	0.108652
		0.138068	-0.0326		0.138137	0.106979
		0.1389	-0.033206		0.138969	0.104578
		0.139732	-0.032314		0.139802	0.099552
		0.140564	-0.031294		0.140634	0.092789
		0.141396	-0.031024		0.141467	0.086223
		0.142228	-0.029802		0.142299	0.081156
		0.14306	-0.029074		0.143132	0.078693
		0.143892	-0.027147		0.143964	0.078465
		0.144724	-0.02461		0.144797	0.077275
		0.145557	-0.021619		0.145629	0.077678
		0.146389	-0.018063		0.146461	0.079705
		0.147221	-0.014749		0.147294	0.081713
		0.148053	-0.009728		0.148126	0.085598
		0.148885	-0.003314		0.148959	0.089472
		0.149717	0.00285		0.149791	0.094652
		0.150549	0.010809		0.150624	0.101166
		0.151381	0.019186		0.151456	0.107562
		0.152214	0.028578		0.152288	0.115348
		0.153046	0.039042		0.153121	0.12341
		0.153878	0.049194		0.153953	0.131526
		0.15471	0.06196		0.154786	0.140288
		0.155542	0.07382		0.155618	0.149961
		0.156374	0.086905		0.156451	0.161686
		0.157206	0.09957		0.157283	0.173842
		0.158038	0.111162		0.158116	0.186774
		0.158871	0.12458		0.158948	0.201574
		0.159703	0.139957		0.15978	0.217235
		0.160535	0.15565		0.160613	0.234523
		0.161367	0.170928		0.161445	0.25432
		0.162199	0.186325		0.162278	0.273032
		0.163031	0.202941		0.16311	0.291353
		0.163863	0.218821		0.163943	0.311427
		0.164695	0.236472		0.164775	0.331341
		0.165527	0.253336		0.165607	0.35061
		0.16636	0.269702		0.16644	0.368625
		0.167192	0.285792		0.167272	0.386746
		0.168024	0.30174		0.168105	0.404592
		0.168856	0.316852		0.168937	0.421634
		0.169688	0.330854		0.16977	0.439691
		0.17052	0.343824		0.170602	0.456489
		0.171352	0.3576		0.171435	0.470844
		0.172184	0.371119		0.172267	0.483895
		0.173017	0.38344		0.173099	0.495274
		0.173849	0.396082		0.173932	0.507719
		0.174681	0.408601		0.174764	0.520305
		0.175513	0.420226		0.175597	0.532391
		0.176345	0.431206		0.176429	0.544009
		0.177177	0.442023		0.177262	0.554406
		0.178009	0.452098		0.178094	0.56462
		0.178841	0.462144		0.178927	0.573139
		0.179673	0.472485		0.179759	0.581286
		0.180506	0.482949		0.180591	0.588711
		0.181338	0.49254		0.181424	0.594256
		0.18217	0.500713		0.182256	0.599261
		0.183002	0.50815		0.183089	0.605049
		0.183834	0.51539		0.183921	0.610199
		0.184666	0.521792		0.184754	0.612733
		0.185498	0.527723		0.185586	0.615397
		0.18633	0.532964		0.186419	0.617733
		0.187163	0.538211		0.187251	0.619463
		0.187995	0.542444		0.188083	0.620762
		0.188827	0.546333		0.188916	0.623316
		0.189659	0.550493		0.189748	0.625201
		0.190491	0.554278		0.190581	0.624492
		0.191323	0.557947		0.191413	0.623814
		0.192155	0.561561		0.192246	0.62522
		0.192987	0.564485		0.193078	0.627084
		0.19382	0.566437		0.19391	0.62918
		0.194652	0.566588		0.194743	0.630243
		0.195484	0.56705		0.195575	0.630631
		0.196316	0.567042		0.196408	0.630485
		0.197148	0.566074		0.19724	0.629099
		0.19798	0.564831		0.198073	0.628037
		0.198812	0.56424		0.198905	0.627048
		0.199644	0.563596		0.199738	0.625098
		0.200476	0.562538		0.20057	0.621744
		0.201309	0.559102		0.201402	0.618275
		0.202141	0.554837		0.202235	0.615218
		0.202973	0.55221		0.203067	0.612019
		0.203805	0.549967		0.2039	0.607868
		0.204637	0.546711		0.204732	0.603548
		0.205469	0.54418		0.205565	0.600556
		0.206301	0.541108		0.206397	0.597179
		0.207133	0.538482		0.207229	0.593203
		0.207966	0.535225		0.208062	0.589737
		0.208798	0.531408		0.208894	0.584752
		0.20963	0.527666		0.209727	0.579281
		0.210462	0.525019		0.210559	0.574032
		0.211294	0.522517		0.211392	0.568828
		0.212126	0.519578		0.212224	0.563422
		0.212958	0.516624		0.213057	0.557536
		0.21379	0.513096		0.213889	0.552505
		0.214622	0.510232		0.214721	0.546662
		0.215455	0.507444		0.215554	0.54073
		0.216287	0.503853		0.216386	0.535119
		0.217119	0.500418		0.217219	0.529126
		0.217951	0.497085		0.218051	0.524288
		0.218783	0.493261		0.218884	0.519368
		0.219615	0.489685		0.219716	0.515049
		0.220447	0.486966		0.220549	0.511598
		0.221279	0.483352		0.221381	0.508263
		0.222112	0.479932		0.222213	0.505962
		0.222944	0.477176		0.223046	0.502926
		0.223776	0.473729		0.223878	0.498594
		0.224608	0.470012		0.224711	0.494872
		0.22544	0.468093		0.225543	0.490386
		0.226272	0.465383		0.226376	0.485113
		0.227104	0.462892		0.227208	0.480543
		0.227936	0.459748		0.22804	0.476089
		0.228769	0.455772		0.228873	0.471834
		0.229601	0.452138		0.229705	0.468684
		0.230433	0.449504		0.230538	0.464714
		0.231265	0.44582		0.23137	0.460255
		0.232097	0.440345		0.232203	0.456123
		0.232929	0.435981		0.233035	0.452144
		0.233761	0.433019		0.233868	0.448384
		0.234593	0.429349		0.2347	0.444205
		0.235425	0.426209		0.235532	0.441726
		0.236258	0.423093		0.236365	0.438603
		0.23709	0.418321		0.237197	0.434617
		0.237922	0.413904		0.23803	0.431897
		0.238754	0.410445		0.238862	0.428212
		0.239586	0.406067		0.239695	0.42259
		0.240418	0.401126		0.240527	0.416757
		0.24125	0.3958		0.24136	0.411763
		0.242082	0.391102		0.242192	0.406782
		0.242915	0.386345		0.243024	0.401764
		0.243747	0.381597		0.243857	0.397729
		0.244579	0.378367		0.244689	0.393906
		0.245411	0.374822		0.245522	0.388977
		0.246243	0.369269		0.246354	0.385863
		0.247075	0.363937		0.247187	0.383799
		0.247907	0.358899		0.248019	0.381155
		0.248739	0.354441		0.248851	0.378952
		0.249572	0.351903		0.249684	0.376432
		0.250404	0.348776		0.250516	0.37404
		0.251236	0.344171		0.251349	0.372026
		0.252068	0.340749		0.252181	0.370948
		0.2529	0.338501		0.253014	0.368652
		0.253732	0.335265		0.253846	0.366606
		0.254564	0.330242		0.254679	0.364896
		0.255396	0.327044		0.255511	0.363085
		0.256228	0.32226		0.256343	0.357729
		0.257061	0.319765		0.257176	0.354201
		0.257893	0.318198		0.258008	0.352686
		0.258725	0.314569		0.258841	0.349214
		0.259557	0.310963		0.259673	0.345101
		0.260389	0.307706		0.260506	0.343352
		0.261221	0.305388		0.261338	0.34152
		0.262053	0.301716		0.262171	0.337603
		0.262885	0.297052		0.263003	0.335273
		0.263718	0.295115		0.263835	0.332274
		0.26455	0.289839		0.264668	0.328862
		0.265382	0.285324		0.2655	0.325784
		0.266214	0.281458		0.266333	0.324284
		0.267046	0.279612		0.267165	0.320696
		0.267878	0.277115		0.267998	0.316355
		0.26871	0.273545		0.26883	0.314018
		0.269542	0.270957		0.269662	0.310792
		0.270375	0.268378		0.270495	0.307465
		0.271207	0.267019		0.271327	0.303189
		0.272039	0.264532		0.27216	0.299757
		0.272871	0.261366		0.272992	0.296699
		0.273703	0.257716		0.273825	0.292289
		0.274535	0.254555		0.274657	0.288722
		0.275367	0.251997		0.27549	0.285436
		0.276199	0.250316		0.276322	0.28168
		0.277031	0.248232		0.277154	0.279846
		0.277864	0.24474		0.277987	0.277802
		0.278696	0.242254		0.278819	0.273726
		0.279528	0.240236		0.279652	0.272333
		0.28036	0.237843		0.280484	0.270831
		0.281192	0.235251		0.281317	0.268287
		0.282024	0.233731		0.282149	0.266209
		0.282856	0.232663		0.282982	0.26414
		0.283688	0.231188		0.283814	0.261099
		0.284521	0.230338		0.284646	0.258841
		0.285353	0.228169		0.285479	0.25664
		0.286185	0.227818		0.286311	0.253743
		0.287017	0.226204		0.287144	0.252107
		0.287849	0.223821		0.287976	0.250338
		0.288681	0.222281		0.288809	0.247261
		0.289513	0.220581		0.289641	0.244004
		0.290345	0.218039		0.290473	0.241874
		0.291177	0.214903		0.291306	0.23989
		0.29201	0.21172		0.292138	0.237444
		0.292842	0.210256		0.292971	0.234526
		0.293674	0.208831		0.293803	0.23332
		0.294506	0.206813		0.294636	0.230979
		0.295338	0.205148		0.295468	0.227661
		0.29617	0.20199		0.296301	0.223988
		0.297002	0.199287		0.297133	0.221351
		0.297834	0.198501		0.297965	0.21961
		0.298667	0.197626		0.298798	0.217082
		0.299499	0.195914		0.29963	0.214311
		0.300331	0.193445		0.300463	0.211333
		0.301163	0.190869		0.301295	0.209482
		0.301995	0.187554		0.302128	0.206677
		0.302827	0.184572		0.30296	0.204886
		0.303659	0.182513		0.303793	0.2037
		0.304491	0.180192		0.304625	0.201279
		0.305324	0.178281		0.305457	0.199201
		0.306156	0.175006		0.30629	0.197935
		0.306988	0.171968		0.307122	0.193979
		0.30782	0.170213		0.307955	0.190693
		0.308652	0.167504		0.308787	0.188523
		0.309484	0.165006		0.30962	0.187897
		0.310316	0.162417		0.310452	0.186811
		0.311148	0.1603		0.311284	0.185005
		0.31198	0.157954		0.312117	0.183167
		0.312813	0.156343		0.312949	0.181059
		0.313645	0.152966		0.313782	0.1794
		0.314477	0.151735		0.314614	0.179432
		0.315309	0.149069		0.315447	0.178971
		0.316141	0.146857		0.316279	0.17866
		0.316973	0.144458		0.317112	0.17874
		0.317805	0.142253		0.317944	0.177532
		0.318637	0.13953		0.318776	0.178315
		0.31947	0.137153		0.319609	0.177063
		0.320302	0.136838		0.320441	0.175162
		0.321134	0.136157		0.321274	0.173082
		0.321966	0.134877		0.322106	0.172201
		0.322798	0.132936		0.322939	0.170093
		0.32363	0.13042		0.323771	0.166744
		0.324462	0.129332		0.324604	0.16479
		0.325294	0.128523		0.325436	0.162639
		0.326126	0.129227		0.326268	0.161256
		0.326959	0.128755		0.327101	0.161055
		0.327791	0.126412		0.327933	0.160193
		0.328623	0.125152		0.328766	0.159428
		0.329455	0.123618		0.329598	0.157404
		0.330287	0.122102		0.330431	0.154786
		0.331119	0.120763		0.331263	0.15312
		0.331951	0.119759		0.332095	0.152309
		0.332783	0.119503		0.332928	0.150178
		0.333616	0.121222		0.33376	0.150148
		0.334448	0.121505		0.334593	0.147866
		0.33528	0.123273		0.335425	0.144835
		0.336112	0.125028		0.336258	0.143885
		0.336944	0.125288		0.33709	0.141139
		0.337776	0.12457		0.337923	0.138681
		0.338608	0.124474		0.338755	0.135764
		0.33944	0.12502		0.339587	0.13218
		0.340273	0.125185		0.34042	0.128732
		0.341105	0.124533		0.341252	0.126971
		0.341937	0.124262		0.342085	0.124539
		0.342769	0.12387		0.342917	0.122412
		0.343601	0.123582		0.34375	0.120978
		0.344433	0.120176		0.344582	0.119801
		0.345265	0.118036		0.345415	0.118371
		0.346097	0.115096		0.346247	0.117176
		0.346929	0.112702		0.347079	0.11589
		0.347762	0.112849		0.347912	0.114508
		0.348594	0.112245		0.348744	0.113814
		0.349426	0.110769		0.349577	0.112866
		0.350258	0.109137		0.350409	0.111424
		0.35109	0.107853		0.351242	0.109695
		0.351922	0.10624		0.352074	0.107008
		0.352754	0.102909		0.352906	0.103481
		0.353586	0.099412		0.353739	0.102952
		0.354419	0.0976		0.354571	0.09939
		0.355251	0.094817		0.355404	0.097075
		0.356083	0.092461		0.356236	0.095501
		0.356915	0.089636		0.357069	0.094387
		0.357747	0.087379		0.357901	0.094029
		0.358579	0.085749		0.358734	0.092533
		0.359411	0.083583		0.359566	0.091538
		0.360243	0.080406		0.360398	0.091052
		0.361075	0.078933		0.361231	0.089779
		0.361908	0.078585		0.362063	0.088688
		0.36274	0.078442		0.362896	0.088159
		0.363572	0.078351		0.363728	0.086399
		0.364404	0.080169		0.364561	0.086402
		0.365236	0.079582		0.365393	0.086687
		0.366068	0.079393		0.366226	0.085257
		0.3669	0.079117		0.367058	0.084471
		0.367732	0.077648		0.36789	0.081637
		0.368565	0.076141		0.368723	0.081038
		0.369397	0.075055		0.369555	0.080278
		0.370229	0.074544		0.370388	0.080065
		0.371061	0.074572		0.37122	0.079936
		0.371893	0.075168		0.372053	0.080487
		0.372725	0.074757		0.372885	0.079457
		0.373557	0.074418		0.373717	0.078429
		0.374389	0.071989		0.37455	0.079399
		0.375222	0.071142		0.375382	0.080188
		0.376054	0.070176		0.376215	0.080282
		0.376886	0.070037		0.377047	0.079703
		0.377718	0.06928		0.37788	0.078542
		0.37855	0.068667		0.378712	0.077749
		0.379382	0.068385		0.379545	0.076385
		0.380214	0.068498		0.380377	0.076408
		0.381046	0.067154		0.381209	0.076357
		0.381878	0.065081		0.382042	0.076318
		0.382711	0.064683		0.382874	0.07457
		0.383543	0.062888		0.383707	0.072837
		0.384375	0.06154		0.384539	0.071107
		0.385207	0.060586		0.385372	0.069288
		0.386039	0.05852		0.386204	0.065844
		0.386871	0.056281		0.387037	0.063598
		0.387703	0.055499		0.387869	0.062979
		0.388535	0.055719		0.388701	0.06018
		0.389368	0.0556		0.389534	0.057787
		0.3902	0.054646		0.390366	0.056182
		0.391032	0.053027		0.391199	0.053903
		0.391864	0.051863		0.392031	0.051369
		0.392696	0.051007		0.392864	0.049884
		0.393528	0.050599		0.393696	0.047517
		0.39436	0.050165		0.394528	0.045963
		0.395192	0.050085		0.395361	0.045446
		0.396024	0.048835		0.396193	0.04282
		0.396857	0.047843		0.397026	0.041403
		0.397689	0.046121		0.397858	0.040849
		0.398521	0.044456		0.398691	0.040779
		0.399353	0.043137		0.399523	0.041506
		0.400185	0.041305		0.400356	0.041029
		0.401017	0.040149		0.401188	0.039989
		0.401849	0.039332		0.40202	0.040358
		0.402681	0.038156		0.402853	0.040759
		0.403514	0.037559		0.403685	0.042392
		0.404346	0.036885		0.404518	0.041886
		0.405178	0.036502		0.40535	0.041192
		0.40601	0.036808		0.406183	0.042119
		0.406842	0.037313		0.407015	0.042674
		0.407674	0.036718		0.407847	0.043571
		0.408506	0.03568		0.40868	0.043847
		0.409338	0.035076		0.409512	0.044398
		0.410171	0.034959		0.410345	0.044787
		0.411003	0.035217		0.411177	0.045806
		0.411835	0.034471		0.41201	0.048098
		0.412667	0.033023		0.412842	0.050889
		0.413499	0.032696		0.413675	0.051799
		0.414331	0.033199		0.414507	0.051011
		0.415163	0.032714		0.415339	0.051963
		0.415995	0.031825		0.416172	0.053153
		0.416827	0.030497		0.417004	0.05195
		0.41766	0.030735		0.417837	0.051818
		0.418492	0.03047		0.418669	0.050993
		0.419324	0.030601		0.419502	0.050913
		0.420156	0.0319		0.420334	0.051247
		0.420988	0.032255		0.421167	0.051486
		0.42182	0.032238		0.421999	0.049349
		0.422652	0.031064		0.422831	0.04702
		0.423484	0.030486		0.423664	0.044732
		0.424317	0.031149		0.424496	0.044306
		0.425149	0.03094		0.425329	0.044405
		0.425981	0.030772		0.426161	0.044192
		0.426813	0.031637		0.426994	0.041254
		0.427645	0.032055		0.427826	0.039955
		0.428477	0.031408		0.428658	0.03936
		0.429309	0.030908		0.429491	0.037189
		0.430141	0.030091		0.430323	0.036738
		0.430974	0.028		0.431156	0.035225
		0.431806	0.025774		0.431988	0.033679
		0.432638	0.025403		0.432821	0.032143
		0.43347	0.025875		0.433653	0.032196
		0.434302	0.024138		0.434486	0.030479
		0.435134	0.021929		0.435318	0.027613
		0.435966	0.020826		0.43615	0.025934
		0.436798	0.01953		0.436983	0.024532
		0.43763	0.021017		0.437815	0.024013
		0.438463	0.020774		0.438648	0.022455
		0.439295	0.019382		0.43948	0.020179
		0.440127	0.018897		0.440313	0.016315
		0.440959	0.017651		0.441145	0.014758
		0.441791	0.017513		0.441978	0.013689
		0.442623	0.016311		0.44281	0.012366
		0.443455	0.016295		0.443642	0.01254
		0.444287	0.015846		0.444475	0.010756
		0.44512	0.014667		0.445307	0.007048
		0.445952	0.014804		0.44614	0.0057
		0.446784	0.013276		0.446972	0.005688
		0.447616	0.010072		0.447805	0.003494
		0.448448	0.009336		0.448637	0.001437
		0.44928	0.009441		0.44947	-6.5e-05
		0.450112	0.008295		0.450302	-0.000784
		0.450944	0.00875		0.451134	-0.002553
		0.451777	0.009506		0.451967	-0.005233
		0.452609	0.00973		0.452799	-0.007932
		0.453441	0.010067		0.453632	-0.010938
		0.454273	0.010575		0.454464	-0.011736
		0.455105	0.009215		0.455297	-0.012273
		0.455937	0.010308		0.456129	-0.011405
		0.456769	0.009469		0.456961	-0.014261
		0.457601	0.0091		0.457794	-0.014896
		0.458433	0.009727		0.458626	-0.017354
		0.459266	0.009302		0.459459	-0.016352
		0.460098	0.009156		0.460291	-0.015944
		0.46093	0.006513		0.461124	-0.015854
		0.461762	0.005184		0.461956	-0.01588
		0.462594	0.004626		0.462789	-0.017574
		0.463426	0.005031		0.463621	-0.018925
		0.464258	0.004933		0.464453	-0.018482
		0.46509	0.004026		0.465286	-0.018844
		0.465923	0.002403		0.466118	-0.020265
		0.466755	0.003088		0.466951	-0.019668
		0.467587	0.003545		0.467783	-0.018403
		0.468419	0.00327		0.468616	-0.017937
		0.469251	0.003354		0.469448	-0.019068
		0.470083	0.003765		0.47028	-0.019806
		0.470915	0.00284		0.471113	-0.019982
		0.471747	0.001629		0.471945	-0.019188
		0.472579	-1e-05		0.472778	-0.019005
		0.473412	-0.001713		0.47361	-0.018466
		0.474244	-0.001597		0.474443	-0.019457
		0.475076	-0.00154		0.475275	-0.020415
		0.475908	-0.003249		0.476108	-0.019822
		0.47674	-0.002488		0.47694	-0.01968
		0.477572	-0.003188		0.477772	-0.019608
		0.478404	-0.003815		0.478605	-0.019244
		0.479236	-0.003851		0.479437	-0.019589
		0.480069	-0.003681		0.48027	-0.021856
		0.480901	-0.002924		0.481102	-0.022867
		0.481733	-0.002376		0.481935	-0.02262
		0.482565	-0.002964		0.482767	-0.020841
		0.483397	-0.003519		0.4836	-0.021898
		0.484229	-0.003716		0.484432	-0.020809
		0.485061	-0.003827		0.485264	-0.020563
		0.485893	-0.005886		0.486097	-0.021148
		0.486726	-0.007521		0.486929	-0.022798
		0.487558	-0.008154		0.487762	-0.023409
		0.48839	-0.009143		0.488594	-0.023666
		0.489222	-0.01029		0.489427	-0.024267
		0.490054	-0.010643		0.490259	-0.024926
		0.490886	-0.01039		0.491091	-0.026259
		0.491718	-0.010923		0.491924	-0.027329
		0.49255	-0.011088		0.492756	-0.028113
		0.493382	-0.012034		0.493589	-0.027997
		0.494215	-0.012373		0.494421	-0.028127
		0.495047	-0.011748		0.495254	-0.029056
		0.495879	-0.011373		0.496086	-0.031059
		0.496711	-0.011393		0.496919	-0.030854
		0.497543	-0.01223		0.497751	-0.031272
		0.498375	-0.013344		0.498583	-0.032345
		0.499207	-0.014605		0.499416	-0.032461
		0.500039	-0.015801		0.500248	-0.032398
		0.500872	-0.01596		0.501081	-0.032892
		0.501704	-0.016285		0.501913	-0.033815
		0.502536	-0.01662		0.502746	-0.03452
		0.503368	-0.018356		0.503578	-0.035198
		0.5042	-0.018237		0.504411	-0.036346
		0.505032	-0.017208		0.505243	-0.036271
		0.505864	-0.016203		0.506075	-0.037173
		0.506696	-0.016086		0.506908	-0.038325
		0.507528	-0.017302		0.50774	-0.039246
		0.508361	-0.016917		0.508573	-0.039523
		0.509193	-0.016212		0.509405	-0.038063
		0.510025	-0.017643		0.510238	-0.038317
		0.510857	-0.017636		0.51107	-0.038582
		0.511689	-0.017988		0.511903	-0.039858
		0.512521	-0.019739		0.512735	-0.039918
		0.513353	-0.019833		0.513567	-0.041118
		0.514185	-0.0202		0.5144	-0.042357
		0.515018	-0.021878		0.515232	-0.042721
		0.51585	-0.02292		0.516065	-0.042921
		0.516682	-0.023613		0.516897	-0.044275
		0.517514	-0.024324		0.51773	-0.046508
		0.518346	-0.023272		0.518562	-0.049112
		0.519178	-0.022823		0.519394	-0.050505
		0.52001	-0.021878		0.520227	-0.051354
		0.520842	-0.021873		0.521059	-0.052132
		0.521675	-0.022976		0.521892	-0.050691
		0.522507	-0.021638		0.522724	-0.050458
		0.523339	-0.022141		0.523557	-0.050614
		0.524171	-0.023009		0.524389	-0.050764
		0.525003	-0.021517		0.525222	-0.049544
		0.525835	-0.021625		0.526054	-0.049092
		0.526667	-0.021634		0.526886	-0.050177
		0.527499	-0.021113		0.527719	-0.050823
		0.528331	-0.023008		0.528551	-0.051097
		0.529164	-0.022964		0.529384	-0.052432
		0.529996	-0.022335		0.530216	-0.053524
		0.530828	-0.021623		0.531049	-0.053728
		0.53166	-0.020388		0.531881	-0.054444
		0.532492	-0.019653		0.532713	-0.055743
		0.533324	-0.019313		0.533546	-0.056414
		0.534156	-0.018024		0.534378	-0.056272
		0.534988	-0.016609		0.535211	-0.056586
		0.535821	-0.018181		0.536043	-0.057662
		0.536653	-0.016763		0.536876	-0.058155
		0.537485	-0.017622		0.537708	-0.057036
		0.538317	-0.018255		0.538541	-0.055548
		0.539149	-0.0195		0.539373	-0.054805
		0.539981	-0.021514		0.540205	-0.055059
		0.540813	-0.022326		0.541038	-0.054599
		0.541645	-0.022549		0.54187	-0.055188
		0.542477	-0.023157		0.542703	-0.056236
		0.54331	-0.023564		0.543535	-0.05695
		0.544142	-0.025224		0.544368	-0.057249
		0.544974	-0.026279		0.5452	-0.0586
		0.545806	-0.025842		0.546033	-0.060384
		0.546638	-0.026483		0.546865	-0.060947
		0.54747	-0.024963		0.547697	-0.059699
		0.548302	-0.026058		0.54853	-0.060044
		0.549134	-0.027915		0.549362	-0.062056
		0.549967	-0.028071		0.550195	-0.06265
		0.550799	-0.030031		0.551027	-0.063195
		0.551631	-0.031141		0.55186	-0.063292
		0.552463	-0.033018		0.552692	-0.063365
		0.553295	-0.034681		0.553524	-0.062917
		0.554127	-0.036752		0.554357	-0.062962
		0.554959	-0.038403		0.555189	-0.063444
		0.555791	-0.038793		0.556022	-0.06279
		0.556624	-0.038457		0.556854	-0.061981
		0.557456	-0.038341		0.557687	-0.061436
		0.558288	-0.039705		0.558519	-0.062528
		0.55912	-0.0397		0.559352	-0.06346
		0.559952	-0.039565		0.560184	-0.063205
		0.560784	-0.040424		0.561016	-0.063658
		0.561616	-0.041108		0.561849	-0.064435
		0.562448	-0.041419		0.562681	-0.065883
		0.56328	-0.041975		0.563514	-0.066565
		0.564113	-0.042839		0.564346	-0.06677
		0.564945	-0.04354		0.565179	-0.066932
		0.565777	-0.04337		0.566011	-0.066822
		0.566609	-0.04339		0.566844	-0.066587
		0.567441	-0.043464		0.567676	-0.067358
		0.568273	-0.04334		0.568508	-0.069516
		0.569105	-0.043304		0.569341	-0.06965
		0.569937	-0.043246		0.570173	-0.069029
		0.57077	-0.043586		0.571006	-0.068676
		0.571602	-0.042251		0.571838	-0.067898
		0.572434	-0.043179		0.572671	-0.067258
		0.573266	-0.042867		0.573503	-0.066572
		0.574098	-0.041819		0.574335	-0.066586
		0.57493	-0.039196		0.575168	-0.066374
		0.575762	-0.038644		0.576	-0.067155
		0.576594	-0.039185		0.576833	-0.068371
		0.577426	-0.038684		0.577665	-0.069477
		0.578259	-0.037005		0.578498	-0.070894
		0.579091	-0.036785		0.57933	-0.070775
		0.579923	-0.035699		0.580163	-0.071816
		0.580755	-0.035582		0.580995	-0.071228
		0.581587	-0.0353		0.581827	-0.07128
		0.582419	-0.034645		0.58266	-0.071441
		0.583251	-0.03351		0.583492	-0.070987
		0.584083	-0.034472		0.584325	-0.071627
		0.584916	-0.035323		0.585157	-0.072309
		0.585748	-0.036154		0.58599	-0.073495
		0.58658	-0.036092		0.586822	-0.073097
		0.587412	-0.037084		0.587655	-0.073457
		0.588244	-0.036064		0.588487	-0.072531
		0.589076	-0.035087		0.589319	-0.071298
		0.589908	-0.035582		0.590152	-0.070658
		0.59074	-0.036167		0.590984	-0.071101
		0.591573	-0.03622		0.591817	-0.070801
		0.592405	-0.035874		0.592649	-0.07229
		0.593237	-0.036225		0.593482	-0.07295
		0.594069	-0.037993		0.594314	-0.074635
		0.594901	-0.039928		0.595146	-0.075912
		0.595733	-0.040674		0.595979	-0.077006
		0.596565	-0.040022		0.596811	-0.076109
		0.597397	-0.040257		0.597644	-0.0781
		0.598229	-0.04122		0.598476	-0.079417
		0.599062	-0.042036		0.599309	-0.080876
		0.599894	-0.042327		0.600141	-0.082048
		0.600726	-0.043141		0.600974	-0.08167
		0.601558	-0.043747		0.601806	-0.082187
		0.60239	-0.044487		0.602638	-0.081595
		0.603222	-0.044839		0.603471	-0.082939
		0.604054	-0.04503		0.604303	-0.083426
		0.604886	-0.045448		0.605136	-0.08479
		0.605719	-0.046363		0.605968	-0.085143
		0.606551	-0.046116		0.606801	-0.084548
		0.607383	-0.046355		0.607633	-0.085016
		0.608215	-0.048494		0.608465	-0.086965
		0.609047	-0.047558		0.609298	-0.088603
		0.609879	-0.046908		0.61013	-0.091162
		0.610711	-0.047767		0.610963	-0.092198
		0.611543	-0.047803		0.611795	-0.092335
		0.612375	-0.047506		0.612628	-0.092997
		0.613208	-0.047649		0.61346	-0.092979
		0.61404	-0.047727		0.614293	-0.092185
		0.614872	-0.047489		0.615125	-0.093286
		0.615704	-0.047956		0.615957	-0.092956
		0.616536	-0.049567		0.61679	-0.093561
		0.617368	-0.048751		0.617622	-0.094427
		0.6182	-0.048546		0.618455	-0.093916
		0.619032	-0.048996		0.619287	-0.092135
		0.619865	-0.04779		0.62012	-0.091277
		0.620697	-0.046727		0.620952	-0.09127
		0.621529	-0.047547		0.621785	-0.091008
		0.622361	-0.04763		0.622617	-0.091761
		0.623193	-0.047671		0.623449	-0.093187
		0.624025	-0.047822		0.624282	-0.093282
		0.624857	-0.046152		0.625114	-0.09333
		0.625689	-0.045165		0.625947	-0.093499
		0.626522	-0.045086		0.626779	-0.092842
		0.627354	-0.044924		0.627612	-0.093604
		0.628186	-0.045743		0.628444	-0.095951
		0.629018	-0.047227		0.629277	-0.097272
		0.62985	-0.044975		0.630109	-0.096531
		0.630682	-0.044808		0.630941	-0.095498
		0.631514	-0.044759		0.631774	-0.094239
		0.632346	-0.044866		0.632606	-0.094709
		0.633178	-0.043964		0.633439	-0.094414
		0.634011	-0.043288		0.634271	-0.094541
		0.634843	-0.043525		0.635104	-0.094788
		0.635675	-0.043921		0.635936	-0.098105
		0.636507	-0.043929		0.636768	-0.09673
		0.637339	-0.043811		0.637601	-0.095749
		0.638171	-0.044098		0.638433	-0.09504
		0.639003	-0.045111		0.639266	-0.095129
		0.639835	-0.047015		0.640098	-0.093383
		0.640668	-0.046423		0.640931	-0.093861
		0.6415	-0.045786		0.641763	-0.093897
		0.642332	-0.045136		0.642596	-0.09214
		0.643164	-0.045198		0.643428	-0.092292
		0.643996	-0.046585		0.64426	-0.092258
		0.644828	-0.050236		0.645093	-0.092153
		0.64566	-0.04996		0.645925	-0.091866
		0.646492	-0.050792		0.646758	-0.090542
		0.647325	-0.051767		0.64759	-0.089101
		0.648157	-0.050241		0.648423	-0.088219
		0.648989	-0.050031		0.649255	-0.086189
		0.649821	-0.052271		0.650087	-0.085491
		0.650653	-0.053939		0.65092	-0.085897
		0.651485	-0.054285		0.651752	-0.08689
		0.652317	-0.054627		0.652585	-0.088067
		0.653149	-0.055174		0.653417	-0.088639
		0.653981	-0.055953		0.65425	-0.089262
		0.654814	-0.056189		0.655082	-0.089379
		0.655646	-0.055638		0.655915	-0.08885
		0.656478	-0.054837		0.656747	-0.087293
		0.65731	-0.054254		0.657579	-0.087139
		0.658142	-0.055036		0.658412	-0.088333
		0.658974	-0.054543		0.659244	-0.089053
		0.659806	-0.054062		0.660077	-0.089127
		0.660638	-0.053562		0.660909	-0.090106
		0.661471	-0.055163		0.661742	-0.091278
		0.662303	-0.055999		0.662574	-0.09232
		0.663135	-0.056707		0.663407	-0.09374
		0.663967	-0.056887		0.664239	-0.093977
		0.664799	-0.056798		0.665071	-0.094344
		0.665631	-0.056656		0.665904	-0.094801
		0.666463	-0.058		0.666736	-0.095744
		0.667295	-0.058608		0.667569	-0.096638
		0.668127	-0.058098		0.668401	-0.097649
		0.66896	-0.059322		0.669234	-0.098582
		0.669792	-0.060059		0.670066	-0.098906
		0.670624	-0.060149		0.670898	-0.098408
		0.671456	-0.060725		0.671731	-0.098425
		0.672288	-0.060995		0.672563	-0.098668
		0.67312	-0.061257		0.673396	-0.097963
		0.673952	-0.062329		0.674228	-0.097365
		0.674784	-0.063123		0.675061	-0.097112
		0.675617	-0.064726		0.675893	-0.096902
		0.676449	-0.066118		0.676726	-0.09781
		0.677281	-0.06734		0.677558	-0.098105
		0.678113	-0.068269		0.67839	-0.097777
		0.678945	-0.06843		0.679223	-0.09812
		0.679777	-0.068711		0.680055	-0.097944
		0.680609	-0.07005		0.680888	-0.097915
		0.681441	-0.069852		0.68172	-0.098672
		0.682274	-0.06895		0.682553	-0.099018
		0.683106	-0.068985		0.683385	-0.099225
		0.683938	-0.06969		0.684218	-0.099868
		0.68477	-0.070372		0.68505	-0.100985
		0.685602	-0.070006		0.685882	-0.101141
		0.686434	-0.070203		0.686715	-0.100414
		0.687266	-0.070169		0.687547	-0.099791
		0.688098	-0.069827		0.68838	-0.09929
		0.688931	-0.070494		0.689212	-0.099414
		0.689763	-0.070714		0.690045	-0.100113
		0.690595	-0.069987		0.690877	-0.101012
		0.691427	-0.069679		0.69171	-0.101788
		0.692259	-0.069034		0.692542	-0.101268
		0.693091	-0.068674		0.693374	-0.100603
		0.693923	-0.068917		0.694207	-0.10173
		0.694755	-0.069092		0.695039	-0.102301
		0.695587	-0.069017		0.695872	-0.102532
		0.69642	-0.068888		0.696704	-0.103046
		0.697252	-0.068992		0.697537	-0.103415
		0.698084	-0.069799		0.698369	-0.105041
		0.698916	-0.070256		0.699201	-0.105965
		0.699748	-0.070601		0.700034	-0.106297
		0.70058	-0.070322		0.700866	-0.106946
		0.701412	-0.06983		0.701699	-0.107293
		0.702244	-0.07051		0.702531	-0.106525
		0.703076	-0.070599		0.703364	-0.105395
		0.703909	-0.070589		0.704196	-0.10407
		0.704741	-0.070349		0.705029	-0.104069
		0.705573	-0.069571		0.705861	-0.105098
		0.706405	-0.069087		0.706693	-0.105302
		0.707237	-0.068158		0.707526	-0.106353
		0.708069	-0.066754		0.708358	-0.108034
		0.708901	-0.066171		0.709191	-0.110061
		0.709733	-0.065712		0.710023	-0.111921
		0.710566	-0.065517		0.710856	-0.112681
		0.711398	-0.065807		0.711688	-0.112313
		0.71223	-0.06605		0.71252	-0.112724
		0.713062	-0.065109		0.713353	-0.112524
		0.713894	-0.066126		0.714185	-0.112338
		0.714726	-0.066579		0.715018	-0.11133
		0.715558	-0.06633		0.71585	-0.111685
		0.71639	-0.066734		0.716683	-0.112767
		0.717223	-0.065931		0.717515	-0.113642
		0.718055	-0.06519		0.718348	-0.112955
		0.718887	-0.064325		0.71918	-0.112876
		0.719719	-0.064036		0.720012	-0.113468
		0.720551	-0.064687		0.720845	-0.113045
		0.721383	-0.064262		0.721677	-0.112167
		0.722215	-0.063866		0.72251	-0.112289
		0.723047	-0.062929		0.723342	-0.113685
		0.72388	-0.062897		0.724175	-0.115345
		0.724712	-0.063516		0.725007	-0.11636
		0.725544	-0.063228		0.72584	-0.116527
		0.726376	-0.063073		0.726672	-0.116123
		0.727208	-0.064094		0.727504	-0.116853
		0.72804	-0.064835		0.728337	-0.116229
		0.728872	-0.064351		0.729169	-0.114894
		0.729704	-0.064487		0.730002	-0.11487
		0.730536	-0.064406		0.730834	-0.115328
		0.731369	-0.064038		0.731667	-0.115063
		0.732201	-0.063862		0.732499	-0.115253
		0.733033	-0.064346		0.733332	-0.113646
		0.733865	-0.064905		0.734164	-0.11367
		0.734697	-0.065856		0.734996	-0.113759
		0.735529	-0.067618		0.735829	-0.113988
		0.736361	-0.067993		0.736661	-0.114152
		0.737193	-0.067083		0.737494	-0.113757
		0.738026	-0.066529		0.738326	-0.113692
		0.738858	-0.066967		0.739159	-0.114471
		0.73969	-0.066589		0.739991	-0.113782
		0.740522	-0.067683		0.740823	-0.113661
		0.741354	-0.067759		0.741656	-0.113398
		0.742186	-0.066959		0.742488	-0.113189
		0.743018	-0.068736		0.743321	-0.112524
		0.74385	-0.070074		0.744153	-0.112055
		0.744682	-0.071346		0.744986	-0.111616
		0.745515	-0.069304		0.745818	-0.111451
		0.746347	-0.069828		0.746651	-0.111781
		0.747179	-0.071865		0.747483	-0.111415
		0.748011	-0.071702		0.748315	-0.109847
		0.748843	-0.070714		0.749148	-0.110509
		0.749675	-0.071608		0.74998	-0.11124
		0.750507	-0.073247		0.750813	-0.110296
		0.751339	-0.07404		0.751645	-0.109761
		0.752172	-0.074414		0.752478	-0.110468
		0.753004	-0.074724		0.75331	-0.111491
		0.753836	-0.073701		0.754142	-0.11366
		0.754668	-0.072454		0.754975	-0.114985
		0.7555	-0.072276		0.755807	-0.115461
		0.756332	-0.070642		0.75664	-0.116018
		0.757164	-0.069773		0.757472	-0.116008
		0.757996	-0.071147		0.758305	-0.116
		0.758829	-0.07236		0.759137	-0.116329
		0.759661	-0.072518		0.75997	-0.116729
		0.760493	-0.073292		0.760802	-0.11761
		0.761325	-0.073044		0.761634	-0.116695
		0.762157	-0.0726		0.762467	-0.118427
		0.762989	-0.073584		0.763299	-0.11962
		0.763821	-0.074231		0.764132	-0.120343
		0.764653	-0.07447		0.764964	-0.119612
		0.765485	-0.075278		0.765797	-0.11941
		0.766318	-0.07745		0.766629	-0.118327
		0.76715	-0.077776		0.767462	-0.116734
		0.767982	-0.076581		0.768294	-0.117499
		0.768814	-0.076471		0.769126	-0.119072
		0.769646	-0.077127		0.769959	-0.119925
		0.770478	-0.077233		0.770791	-0.119587
		0.77131	-0.075311		0.771624	-0.120757
		0.772142	-0.075511		0.772456	-0.120198
		0.772975	-0.076448		0.773289	-0.121175
		0.773807	-0.076627		0.774121	-0.120636
		0.774639	-0.077648		0.774953	-0.120143
		0.775471	-0.076703		0.775786	-0.12051
		0.776303	-0.076718		0.776618	-0.121983
		0.777135	-0.07822		0.777451	-0.12164
		0.777967	-0.079475		0.778283	-0.12176
		0.778799	-0.079456		0.779116	-0.123836
		0.779631	-0.079544		0.779948	-0.125358
		0.780464	-0.079714		0.780781	-0.124826
		0.781296	-0.080307		0.781613	-0.124075
		0.782128	-0.080854		0.782445	-0.125712
		0.78296	-0.081191		0.783278	-0.124924
		0.783792	-0.080582		0.78411	-0.125667
		0.784624	-0.079746		0.784943	-0.126892
		0.785456	-0.079991		0.785775	-0.128313
		0.786288	-0.078712		0.786608	-0.128728
		0.787121	-0.077908		0.78744	-0.129804
		0.787953	-0.077829		0.788273	-0.131321
		0.788785	-0.078141		0.789105	-0.131326
		0.789617	-0.078145		0.789937	-0.132828
		0.790449	-0.07754		0.79077	-0.132722
		0.791281	-0.077614		0.791602	-0.134474
		0.792113	-0.079631		0.792435	-0.134286
		0.792945	-0.079215		0.793267	-0.133178
		0.793778	-0.079221		0.7941	-0.130866
		0.79461	-0.080062		0.794932	-0.131658
		0.795442	-0.080021		0.795765	-0.130875
		0.796274	-0.082637		0.796597	-0.131793
		0.797106	-0.083339		0.797429	-0.131515
		0.797938	-0.082182		0.798262	-0.131983
		0.79877	-0.082679		0.799094	-0.132844
		0.799602	-0.082923		0.799927	-0.131758
		0.800434	-0.083429		0.800759	-0.1304
		0.801267	-0.082468		0.801592	-0.131744
		0.802099	-0.08179		0.802424	-0.13142
		0.802931	-0.080858		0.803256	-0.131634
		0.803763	-0.081147		0.804089	-0.132298
		0.804595	-0.081115		0.804921	-0.132929
		0.805427	-0.081722		0.805754	-0.132089
		0.806259	-0.080626		0.806586	-0.131715
		0.807091	-0.082806		0.807419	-0.133072
		0.807924	-0.082595		0.808251	-0.13352
		0.808756	-0.082236		0.809084	-0.1332
		0.809588	-0.082073		0.809916	-0.132281
		0.81042	-0.081323		0.810748	-0.130661
		0.811252	-0.083075		0.811581	-0.129552
		0.812084	-0.083135		0.812413	-0.12924
		0.812916	-0.083338		0.813246	-0.129896
		0.813748	-0.083879		0.814078	-0.132916
		0.814581	-0.085101		0.814911	-0.135585
		0.815413	-0.084257		0.815743	-0.135962
		0.816245	-0.084177		0.816575	-0.136631
		0.817077	-0.083828		0.817408	-0.136812
		0.817909	-0.082703		0.81824	-0.136322
		0.818741	-0.083389		0.819073	-0.13604
		0.819573	-0.081676		0.819905	-0.134585
		0.820405	-0.080513		0.820738	-0.134321
		0.821237	-0.079107		0.82157	-0.135693
		0.82207	-0.081731		0.822403	-0.135304
		0.822902	-0.082664		0.823235	-0.134486
		0.823734	-0.083352		0.824067	-0.133011
		0.824566	-0.081767		0.8249	-0.131862
		0.825398	-0.081747		0.825732	-0.131117
		0.82623	-0.080452		0.826565	-0.131509
		0.827062	-0.081483		0.827397	-0.131445
		0.827894	-0.078806		0.82823	-0.130065
		0.828727	-0.080234		0.829062	-0.13053
		0.829559	-0.079674		0.829895	-0.131101
		0.830391	-0.079559		0.830727	-0.131826
		0.831223	-0.079659		0.831559	-0.131559
		0.832055	-0.079694		0.832392	-0.131372
		0.832887	-0.07988		0.833224	-0.129592
		0.833719	-0.078665		0.834057	-0.128104
		0.834551	-0.078986		0.834889	-0.125139
		0.835383	-0.07632		0.835722	-0.123028
		0.836216	-0.07655		0.836554	-0.122526
		0.837048	-0.075504		0.837386	-0.122625
		0.83788	-0.075219		0.838219	-0.120508
		0.838712	-0.076265		0.839051	-0.11966
		0.839544	-0.075984		0.839884	-0.119297
		0.840376	-0.077657		0.840716	-0.118933
		0.841208	-0.076712		0.841549	-0.11824
		0.84204	-0.077704		0.842381	-0.116851
		0.842873	-0.075199		0.843214	-0.116035
		0.843705	-0.075285		0.844046	-0.117711
		0.844537	-0.074676		0.844878	-0.119334
		0.845369	-0.076205		0.845711	-0.120447
		0.846201	-0.075672		0.846543	-0.120265
		0.847033	-0.075676		0.847376	-0.12006
		0.847865	-0.074153		0.848208	-0.120671
		0.848697	-0.075142		0.849041	-0.121
		0.84953	-0.074532		0.849873	-0.120832
		0.850362	-0.0754		0.850706	-0.119811
		0.851194	-0.075178		0.851538	-0.120286
		0.852026	-0.074456		0.85237	-0.121167
		0.852858	-0.073423		0.853203	-0.121811
		0.85369	-0.074157		0.854035	-0.123938
		0.854522	-0.075194		0.854868	-0.125773
		0.855354	-0.07444		0.8557	-0.126937
		0.856186	-0.075922		0.856533	-0.12706
		0.857019	-0.077842		0.857365	-0.125902
		0.857851	-0.079417		0.858197	-0.124514
		0.858683	-0.079119		0.85903	-0.125431
		0.859515	-0.078213		0.859862	-0.125941
		0.860347	-0.079223		0.860695	-0.126313
		0.861179	-0.078401		0.861527	-0.127154
		0.862011	-0.079472		0.86236	-0.12722
		0.862843	-0.079122		0.863192	-0.127712
		0.863676	-0.080317		0.864025	-0.127542
		0.864508	-0.079869		0.864857	-0.125885
		0.86534	-0.080894		0.865689	-0.125042
		0.866172	-0.081828		0.866522	-0.125482
		0.867004	-0.08316		0.867354	-0.126144
		0.867836	-0.084479		0.868187	-0.126252
		0.868668	-0.084741		0.869019	-0.126072
		0.8695	-0.084013		0.869852	-0.125488
		0.870332	-0.083533		0.870684	-0.125587
		0.871165	-0.083777		0.871517	-0.126091
		0.871997	-0.083807		0.872349	-0.124704
		0.872829	-0.083911		0.873181	-0.125092
		0.873661	-0.083928		0.874014	-0.125218
		0.874493	-0.083468		0.874846	-0.123966
		0.875325	-0.083098		0.875679	-0.123471
		0.876157	-0.08332		0.876511	-0.124545
		0.876989	-0.082237		0.877344	-0.125522
		0.877822	-0.080617		0.878176	-0.126027
		0.878654	-0.081367		0.879008	-0.127114
		0.879486	-0.082043		0.879841	-0.126758
		0.880318	-0.082188		0.880673	-0.127454
		0.88115	-0.079855		0.881506	-0.127946
		0.881982	-0.079952		0.882338	-0.128052
		0.882814	-0.080785		0.883171	-0.129208
		0.883646	-0.080988		0.884003	-0.13017
		0.884479	-0.079948		0.884836	-0.131957
		0.885311	-0.079455		0.885668	-0.133924
		0.886143	-0.079176		0.8865	-0.134747
		0.886975	-0.078317		0.887333	-0.134797
		0.887807	-0.077541		0.888165	-0.135197
		0.888639	-0.076842		0.888998	-0.133602
		0.889471	-0.077219		0.88983	-0.133513
		0.890303	-0.078277		0.890663	-0.134627
		0.891135	-0.078336		0.891495	-0.135168
		0.891968	-0.079467		0.892327	-0.136035
		0.8928	-0.081452		0.89316	-0.136182
		0.893632	-0.083446		0.893992	-0.136505
		0.894464	-0.083617		0.894825	-0.136331
		0.895296	-0.083767		0.895657	-0.13658
		0.896128	-0.084278		0.89649	-0.136007
		0.89696	-0.084662		0.897322	-0.135132
		0.897792	-0.085249		0.898155	-0.135059
		0.898625	-0.085469		0.898987	-0.13605
		0.899457	-0.085699		0.899819	-0.136878
		0.900289	-0.085816		0.900652	-0.137059
		0.901121	-0.085434		0.901484	-0.137463
		0.901953	-0.087228		0.902317	-0.137197
		0.902785	-0.08863		0.903149	-0.136757
		0.903617	-0.088636		0.903982	-0.1362
		0.904449	-0.088228		0.904814	-0.135357
		0.905281	-0.088502		0.905647	-0.135079
		0.906114	-0.088654		0.906479	-0.134359
		0.906946	-0.089059		0.907311	-0.134287
		0.907778	-0.090704		0.908144	-0.133309
		0.90861	-0.092411		0.908976	-0.133023
		0.909442	-0.093089		0.909809	-0.13333
		0.910274	-0.093479		0.910641	-0.135749
		0.911106	-0.093593		0.911474	-0.136505
		0.911938	-0.094241		0.912306	-0.135766
		0.912771	-0.093957		0.913139	-0.135881
		0.913603	-0.092685		0.913971	-0.13587
		0.914435	-0.091796		0.914803	-0.137444
		0.915267	-0.091435		0.915636	-0.136279
		0.916099	-0.090367		0.916468	-0.136438
		0.916931	-0.090094		0.917301	-0.137158
		0.917763	-0.090755		0.918133	-0.138164
		0.918595	-0.091279		0.918966	-0.139955
		0.919428	-0.091642		0.919798	-0.141885
		0.92026	-0.090839		0.92063	-0.142989
		0.921092	-0.090035		0.921463	-0.143245
		0.921924	-0.090238		0.922295	-0.144562
		0.922756	-0.089602		0.923128	-0.144405
		0.923588	-0.089108		0.92396	-0.144194
		0.92442	-0.089641		0.924793	-0.144835
		0.925252	-0.091075		0.925625	-0.145144
		0.926084	-0.092448		0.926458	-0.145053
		0.926917	-0.093097		0.92729	-0.145174
		0.927749	-0.093309		0.928122	-0.145425
		0.928581	-0.092558		0.928955	-0.14543
		0.929413	-0.092301		0.929787	-0.146101
		0.930245	-0.093141		0.93062	-0.146796
		0.931077	-0.093577		0.931452	-0.147718
		0.931909	-0.093854		0.932285	-0.148174
		0.932741	-0.09398		0.933117	-0.148995
		0.933574	-0.093673		0.933949	-0.15004
		0.934406	-0.093504		0.934782	-0.150677
		0.935238	-0.094194		0.935614	-0.150956
		0.93607	-0.095607		0.936447	-0.150582
		0.936902	-0.096957		0.937279	-0.151474
		0.937734	-0.097373		0.938112	-0.151377
		0.938566	-0.096878		0.938944	-0.15103
		0.939398	-0.096322		0.939777	-0.151805
		0.94023	-0.094824		0.940609	-0.151096
		0.941063	-0.094346		0.941441	-0.149939
		0.941895	-0.09481		0.942274	-0.150568
		0.942727	-0.094877		0.943106	-0.149571
		0.943559	-0.095027		0.943939	-0.149237
		0.944391	-0.094184		0.944771	-0.151979
		0.945223	-0.093466		0.945604	-0.153015
		0.946055	-0.093124		0.946436	-0.152606
		0.946887	-0.091981		0.947269	-0.153007
		0.94772	-0.091263		0.948101	-0.154817
		0.948552	-0.089854		0.948933	-0.155193
		0.949384	-0.088975		0.949766	-0.15561
		0.950216	-0.088104		0.950598	-0.155434
		0.951048	-0.088146		0.951431	-0.155213
		0.95188	-0.087429		0.952263	-0.154251
		0.952712	-0.086704		0.953096	-0.153894
		0.953544	-0.086013		0.953928	-0.154005
		0.954377	-0.086176		0.95476	-0.15299
		0.955209	-0.086674		0.955593	-0.152374
		0.956041	-0.085366		0.956425	-0.151791
		0.956873	-0.083841		0.957258	-0.153043
		0.957705	-0.082288		0.95809	-0.154286
		0.958537	-0.081382		0.958923	-0.154014
		0.959369	-0.082133		0.959755	-0.154316
		0.960201	-0.082833		0.960588	-0.153911
		0.961033	-0.084265		0.96142	-0.153006
		0.961866	-0.084461		0.962252	-0.152943
		0.962698	-0.083952		0.963085	-0.152288
		0.96353	-0.083207		0.963917	-0.15281
		0.964362	-0.082362		0.96475	-0.153561
		0.965194	-0.083646		0.965582	-0.151507
		0.966026	-0.08416		0.966415	-0.150644
		0.966858	-0.084941		0.967247	-0.149987
		0.96769	-0.085887		0.96808	-0.150276
		0.968523	-0.086838		0.968912	-0.149165
		0.969355	-0.088018		0.969744	-0.147626
		0.970187	-0.087928		0.970577	-0.147442
		0.971019	-0.08748		0.971409	-0.146178
		0.971851	-0.086602		0.972242	-0.143622
		0.972683	-0.088097		0.973074	-0.142301
		0.973515	-0.088966		0.973907	-0.141309
		0.974347	-0.089704		0.974739	-0.139768
		0.975179	-0.089582		0.975572	-0.140225
		0.976012	-0.089347		0.976404	-0.140112
		0.976844	-0.090511		0.977236	-0.139684
		0.977676	-0.092516		0.978069	-0.138635
		0.978508	-0.094067		0.978901	-0.136964
		0.97934	-0.095692		0.979734	-0.137885
		0.980172	-0.095298		0.980566	-0.138542
		0.981004	-0.094351		0.981399	-0.13735
		0.981836	-0.095232		0.982231	-0.137746
		0.982669	-0.095034		0.983063	-0.137849
		0.983501	-0.096755		0.983896	-0.138278
		0.984333	-0.098321		0.984728	-0.138793
		0.985165	-0.098617		0.985561	-0.139836
		0.985997	-0.097171		0.986393	-0.140667
		0.986829	-0.096346		0.987226	-0.141279
		0.987661	-0.094973		0.988058	-0.142643
		0.988493	-0.095266		0.988891	-0.141644
		0.989326	-0.093828		0.989723	-0.141837
		0.990158	-0.094343		0.990555	-0.142889
		0.99099	-0.094607		0.991388	-0.143211
		0.991822	-0.095208		0.99222	-0.14365
		0.992654	-0.095423		0.993053	-0.145862
		0.993486	-0.094982		0.993885	-0.146727
		0.994318	-0.094464		0.994718	-0.148109
		0.99515	-0.094003		0.99555	-0.149978
		0.995983	-0.094061		0.996382	-0.14931
		0.996815	-0.094882		0.997215	-0.149805
		0.997647	-0.095118		0.998047	-0.150461
		0.998479	-0.093911		0.99888	-0.151009
		0.999311	-0.093013		0.999712	-0.151285
		1.00014	-0.092713		1.00055	-0.151264
		1.00097	-0.092732		1.00138	-0.150611
		1.00181	-0.094175		1.00221	-0.151084
		1.00264	-0.0954		1.00304	-0.151013
		1.00347	-0.095117		1.00387	-0.151505
		1.0043	-0.095485		1.00471	-0.151034
		1.00514	-0.094848		1.00554	-0.14938
		1.00597	-0.096014		1.00637	-0.147648
		1.0068	-0.097062		1.0072	-0.147111
		1.00763	-0.097716		1.00804	-0.146232
		1.00846	-0.098004		1.00887	-0.146681
		1.0093	-0.099017		1.0097	-0.147872
		1.01013	-0.100086		1.01053	-0.148236
		1.01096	-0.101074		1.01137	-0.148674
		1.01179	-0.10059		1.0122	-0.148884
		1.01263	-0.101821		1.01303	-0.14902
		1.01346	-0.104032		1.01386	-0.148753
		1.01429	-0.10469		1.0147	-0.148737
		1.01512	-0.10549		1.01553	-0.148609
		1.01595	-0.105433		1.01636	-0.147962
		1.01679	-0.106114		1.01719	-0.147685
		1.01762	-0.105834		1.01803	-0.146464
		1.01845	-0.105624		1.01886	-0.145155
		1.01928	-0.105767		1.01969	-0.144537
		1.02011	-0.105701		1.02052	-0.145689
		1.02095	-0.105325		1.02136	-0.146432
		1.02178	-0.105161		1.02219	-0.146051
		1.02261	-0.104623		1.02302	-0.145838
		1.02344	-0.103067		1.02385	-0.145407
		1.02428	-0.101004		1.02469	-0.144254
		1.02511	-0.100588		1.02552	-0.143439
		1.02594	-0.100883		1.02635	-0.143361
		1.02677	-0.100405		1.02718	-0.143175
		1.0276	-0.099623		1.02801	-0.143203
		1.02843	-0.099205		1.02885	-0.143471
		1.02927	-0.09975		1.02968	-0.142902
		1.0301	-0.100227		1.03051	-0.142665
		1.03093	-0.10011		1.03134	-0.142377
		1.03176	-0.100135		1.03218	-0.142525
		1.0326	-0.100204		1.03301	-0.143088
		1.03343	-0.099627		1.03384	-0.144489
		1.03426	-0.098105		1.03468	-0.145333
		1.03509	-0.096917		1.03551	-0.14522
		1.03592	-0.096577		1.03634	-0.145035
		1.03676	-0.096497		1.03717	-0.145217
		1.03759	-0.096886		1.03801	-0.146322
		1.03842	-0.097492		1.03884	-0.147583
		1.03925	-0.097785		1.03967	-0.148935
		1.04008	-0.096863		1.0405	-0.149839
		1.04092	-0.096733		1.04133	-0.14922
		1.04175	-0.098561		1.04217	-0.148944
		1.04258	-0.099202		1.043	-0.149274
		1.04341	-0.099292		1.04383	-0.1492
		1.04425	-0.100845		1.04466	-0.149706
		1.04508	-0.103568		1.0455	-0.150259
		1.04591	-0.105269		1.04633	-0.151002
		1.04674	-0.105293		1.04716	-0.151984
		1.04757	-0.105693		1.04799	-0.152474
		1.04841	-0.104926		1.04883	-0.152273
		1.04924	-0.104779		1.04966	-0.152225
		1.05007	-0.104167		1.05049	-0.153402
		1.0509	-0.103423		1.05132	-0.154346
		1.05173	-0.102998		1.05216	-0.153811
		1.05257	-0.102733		1.05299	-0.152868
		1.0534	-0.103141		1.05382	-0.15304
		1.05423	-0.103584		1.05465	-0.153618
		1.05506	-0.103743		1.05549	-0.154711
		1.0559	-0.103997		1.05632	-0.155223
		1.05673	-0.104732		1.05715	-0.155527
		1.05756	-0.104914		1.05798	-0.155439
		1.05839	-0.104247		1.05882	-0.154403
		1.05922	-0.102893		1.05965	-0.154149
		1.06006	-0.10248		1.06048	-0.153957
		1.06089	-0.102646		1.06131	-0.154413
		1.06172	-0.103497		1.06214	-0.154793
		1.06255	-0.103037		1.06298	-0.154166
		1.06338	-0.102469		1.06381	-0.15453
		1.06422	-0.101722		1.06464	-0.155152
		1.06505	-0.099833		1.06547	-0.154629
		1.06588	-0.098326		1.06631	-0.154665
		1.06671	-0.098094		1.06714	-0.155687
		1.06754	-0.098324		1.06797	-0.155848
		1.06838	-0.098156		1.06881	-0.155819
		1.06921	-0.099079		1.06964	-0.155979
		1.07004	-0.099431		1.07047	-0.156091
		1.07087	-0.099402		1.0713	-0.155002
		1.0717	-0.099248		1.07213	-0.155507
		1.07254	-0.099824		1.07297	-0.157256
		1.07337	-0.100198		1.0738	-0.158404
		1.0742	-0.100727		1.07463	-0.157884
		1.07503	-0.101319		1.07546	-0.156862
		1.07587	-0.101859		1.0763	-0.155684
		1.0767	-0.101463		1.07713	-0.154675
		1.07753	-0.100863		1.07796	-0.15384
		1.07836	-0.101282		1.07879	-0.15442
		1.07919	-0.101075		1.07963	-0.154339
		1.08003	-0.101165		1.08046	-0.154486
		1.08086	-0.10055		1.08129	-0.154457
		1.08169	-0.100275		1.08212	-0.153219
		1.08252	-0.10008		1.08296	-0.152445
		1.08336	-0.099531		1.08379	-0.152837
		1.08419	-0.100261		1.08462	-0.152135
		1.08502	-0.102052		1.08545	-0.151783
		1.08585	-0.103927		1.08629	-0.152675
		1.08668	-0.104066		1.08712	-0.152901
		1.08752	-0.103981		1.08795	-0.151303
		1.08835	-0.10476		1.08878	-0.150166
		1.08918	-0.105762		1.08962	-0.150561
		1.09001	-0.106368		1.09045	-0.150308
		1.09084	-0.106837		1.09128	-0.150158
		1.09168	-0.107466		1.09211	-0.149925
		1.09251	-0.108619		1.09295	-0.149068
		1.09334	-0.108999		1.09378	-0.14786
		1.09417	-0.108991		1.09461	-0.146619
		1.09501	-0.10867		1.09544	-0.145379
		1.09584	-0.108377		1.09628	-0.14535
		1.09667	-0.108291		1.09711	-0.14535
		1.0975	-0.108576		1.09794	-0.14631
		1.09833	-0.109163		1.09877	-0.145915
		1.09916	-0.110015		1.0996	-0.14618
		1.1	-0.11144		1.10044	-0.148086
		1.10083	-0.111307		1.10127	-0.147543
		1.10166	-0.111381		1.1021	-0.147379
		1.10249	-0.111646		1.10293	-0.147828
		1.10333	-0.111786		1.10377	-0.14741
		1.10416	-0.111687		1.1046	-0.146496
		1.10499	-0.110791		1.10543	-0.146093
		1.10582	-0.109749		1.10627	-0.147438
		1.10665	-0.108921		1.1071	-0.145783
		1.10749	-0.108594		1.10793	-0.145366
		1.10832	-0.10802		1.10876	-0.145667
		1.10915	-0.10755		1.10959	-0.146612
		1.10998	-0.106768		1.11043	-0.146152
		1.11082	-0.106043		1.11126	-0.148326
		1.11165	-0.105236		1.11209	-0.148602
		1.11248	-0.10442		1.11292	-0.148955
		1.11331	-0.103765		1.11376	-0.147742
		1.11414	-0.103178		1.11459	-0.149135
		1.11498	-0.103308		1.11542	-0.149669
		1.11581	-0.103336		1.11625	-0.149874
		1.11664	-0.102854		1.11709	-0.149123
		1.11747	-0.10286		1.11792	-0.149888
		1.1183	-0.102631		1.11875	-0.150266
		1.11914	-0.101444		1.11958	-0.150382
		1.11997	-0.100174		1.12042	-0.149704
		1.1208	-0.099424		1.12125	-0.148116
		1.12163	-0.099745		1.12208	-0.149298
		1.12247	-0.100436		1.12291	-0.148836
		1.1233	-0.100594		1.12375	-0.147478
		1.12413	-0.101056		1.12458	-0.149431
		1.12496	-0.101933		1.12541	-0.15034
		1.12579	-0.102396		1.12624	-0.15052
		1.12662	-0.102854		1.12708	-0.149272
		1.12746	-0.104139		1.12791	-0.150511
		1.12829	-0.105222		1.12874	-0.151555
		1.12912	-0.105675		1.12957	-0.152401
		1.12995	-0.105658		1.13041	-0.152055
		1.13079	-0.105892		1.13124	-0.152654
		1.13162	-0.106459		1.13207	-0.151392
		1.13245	-0.107888		1.1329	-0.149789
		1.13328	-0.108683		1.13373	-0.149918
		1.13411	-0.108913		1.13457	-0.149248
		1.13495	-0.109667		1.1354	-0.147187
		1.13578	-0.109092		1.13623	-0.147293
		1.13661	-0.109539		1.13706	-0.146887
		1.13744	-0.110472		1.1379	-0.146962
		1.13827	-0.110534		1.13873	-0.146641
		1.13911	-0.111267		1.13956	-0.14562
		1.13994	-0.113294		1.1404	-0.145584
		1.14077	-0.113704		1.14123	-0.146576
		1.1416	-0.114373		1.14206	-0.147906
		1.14244	-0.115032		1.14289	-0.147971
		1.14327	-0.116375		1.14372	-0.149271
		1.1441	-0.117344		1.14456	-0.150251
		1.14493	-0.117274		1.14539	-0.149403
		1.14576	-0.117026		1.14622	-0.148508
		1.1466	-0.118008		1.14705	-0.149063
		1.14743	-0.11906		1.14789	-0.149886
		1.14826	-0.118001		1.14872	-0.148917
		1.14909	-0.11765		1.14955	-0.147697
		1.14993	-0.117118		1.15038	-0.147515
		1.15076	-0.117596		1.15122	-0.148163
		1.15159	-0.117666		1.15205	-0.148167
		1.15242	-0.116101		1.15288	-0.148214
		1.15325	-0.115661		1.15371	-0.149012
		1.15409	-0.116558		1.15455	-0.149178
		1.15492	-0.115999		1.15538	-0.150188
		1.15575	-0.114839		1.15621	-0.150785
		1.15658	-0.115342		1.15704	-0.150499
		1.15741	-0.114414		1.15788	-0.15127
		1.15825	-0.113988		1.15871	-0.151791
		1.15908	-0.114		1.15954	-0.153125
		1.15991	-0.112753		1.16037	-0.153939
		1.16074	-0.110801		1.16121	-0.153814
		1.16157	-0.10995		1.16204	-0.153193
		1.16241	-0.108455		1.16287	-0.151975
		1.16324	-0.108532		1.1637	-0.151824
		1.16407	-0.108202		1.16454	-0.15181
		1.1649	-0.108459		1.16537	-0.151604
		1.16573	-0.108086		1.1662	-0.152881
		1.16657	-0.107804		1.16703	-0.154712
		1.1674	-0.108334		1.16786	-0.15429
		1.16823	-0.107565		1.1687	-0.153439
		1.16906	-0.108681		1.16953	-0.153791
		1.16989	-0.109011		1.17036	-0.154676
		1.17073	-0.109159		1.17119	-0.155434
		1.17156	-0.108928		1.17203	-0.155025
		1.17239	-0.108672		1.17286	-0.155442
		1.17322	-0.11007		1.17369	-0.156985
		1.17406	-0.107724		1.17453	-0.157026
		1.17489	-0.106458		1.17536	-0.157097
		1.17572	-0.107742		1.17619	-0.15833
		1.17655	-0.10739		1.17702	-0.159447
		1.17738	-0.108319		1.17785	-0.160569
		1.17822	-0.109869		1.17869	-0.162296
		1.17905	-0.109847		1.17952	-0.162486
		1.17988	-0.109503		1.18035	-0.161707
		1.18071	-0.109199		1.18118	-0.161818
		1.18155	-0.108168		1.18202	-0.161439
		1.18238	-0.110444		1.18285	-0.161375
		1.18321	-0.112678		1.18368	-0.162184
		1.18404	-0.112012		1.18451	-0.162045
		1.18487	-0.111994		1.18535	-0.161226
		1.18571	-0.112293		1.18618	-0.161136
		1.18654	-0.112396		1.18701	-0.160538
		1.18737	-0.113165		1.18784	-0.159797
		1.1882	-0.111679		1.18868	-0.160921
		1.18903	-0.110839		1.18951	-0.161239
		1.18987	-0.109541		1.19034	-0.161802
		1.1907	-0.108842		1.19117	-0.162387
		1.19153	-0.108911		1.19201	-0.161457
		1.19236	-0.108987		1.19284	-0.161108
		1.1932	-0.109177		1.19367	-0.162701
		1.19403	-0.108913		1.1945	-0.163154
		1.19486	-0.110159		1.19534	-0.16375
		1.19569	-0.111159		1.19617	-0.164147
		1.19652	-0.110823		1.197	-0.164529
		1.19735	-0.111638		1.19783	-0.163615
		1.19819	-0.111071		1.19867	-0.163685
		1.19902	-0.110969		1.1995	-0.163658
		1.19985	-0.110995		1.20033	-0.163278
		1.20068	-0.111537		1.20116	-0.163314
		1.20152	-0.112257		1.20199	-0.163405
		1.20235	-0.113627		1.20283	-0.163805
		1.20318	-0.112452		1.20366	-0.164623
		1.20401	-0.111667		1.20449	-0.16452
		1.20484	-0.113578		1.20532	-0.163708
		1.20568	-0.113043		1.20616	-0.163805
		1.20651	-0.111958		1.20699	-0.164699
		1.20734	-0.112685		1.20782	-0.165799
		1.20817	-0.112644		1.20866	-0.166088
		1.20901	-0.113475		1.20949	-0.165865
		1.20984	-0.114792		1.21032	-0.165237
		1.21067	-0.115022		1.21115	-0.165477
		1.2115	-0.114556		1.21198	-0.165372
		1.21233	-0.114697		1.21282	-0.164336
		1.21317	-0.113602		1.21365	-0.164388
		1.214	-0.112857		1.21448	-0.16374
		1.21483	-0.113207		1.21531	-0.161732
		1.21566	-0.113132		1.21615	-0.160971
		1.21649	-0.113245		1.21698	-0.160851
		1.21733	-0.113948		1.21781	-0.159989
		1.21816	-0.113105		1.21864	-0.159931
		1.21899	-0.11312		1.21948	-0.16021
		1.21982	-0.112703		1.22031	-0.159765
		1.22066	-0.113803		1.22114	-0.159342
		1.22149	-0.115161		1.22197	-0.157976
		1.22232	-0.115554		1.22281	-0.15727
		1.22315	-0.11584		1.22364	-0.158752
		1.22398	-0.115846		1.22447	-0.159381
		1.22481	-0.11576		1.2253	-0.159755
		1.22565	-0.114643		1.22614	-0.161539
		1.22648	-0.114376		1.22697	-0.16138
		1.22731	-0.115218		1.2278	-0.162216
		1.22814	-0.114835		1.22863	-0.160858
		1.22898	-0.114523		1.22947	-0.161309
		1.22981	-0.114271		1.2303	-0.162104
		1.23064	-0.114602		1.23113	-0.161921
		1.23147	-0.115734		1.23196	-0.162246
		1.2323	-0.11715		1.2328	-0.162871
		1.23314	-0.117264		1.23363	-0.162493
		1.23397	-0.118695		1.23446	-0.162399
		1.2348	-0.119754		1.23529	-0.163454
		1.23563	-0.120019		1.23612	-0.164562
		1.23646	-0.120775		1.23696	-0.165576
		1.2373	-0.119684		1.23779	-0.164194
		1.23813	-0.118743		1.23862	-0.16617
		1.23896	-0.118497		1.23945	-0.165732
		1.23979	-0.11745		1.24029	-0.164995
		1.24063	-0.116162		1.24112	-0.165482
		1.24146	-0.115203		1.24195	-0.164641
		1.24229	-0.114832		1.24279	-0.165014
		1.24312	-0.115522		1.24362	-0.165129
		1.24395	-0.115846		1.24445	-0.163423
		1.24479	-0.116125		1.24528	-0.162049
		1.24562	-0.116122		1.24611	-0.161836
		1.24645	-0.116898		1.24695	-0.160797
		1.24728	-0.117862		1.24778	-0.162021
		1.24812	-0.118236		1.24861	-0.161462
		1.24895	-0.119102		1.24944	-0.161691
		1.24978	-0.120361		1.25028	-0.160177
		1.25061	-0.120147		1.25111	-0.160012
		1.25144	-0.120161		1.25194	-0.160247
		1.25228	-0.120128		1.25277	-0.161548
		1.25311	-0.120391		1.25361	-0.162215
		1.25394	-0.120748		1.25444	-0.162688
		1.25477	-0.11977		1.25527	-0.162634
		1.2556	-0.119254		1.2561	-0.162064
		1.25644	-0.11929		1.25694	-0.161654
		1.25727	-0.119233		1.25777	-0.161425
		1.2581	-0.119569		1.2586	-0.161999
		1.25893	-0.120222		1.25943	-0.161128
		1.25976	-0.120494		1.26027	-0.16108
		1.2606	-0.12153		1.2611	-0.164045
		1.26143	-0.122273		1.26193	-0.164807
		1.26226	-0.122035		1.26276	-0.165242
		1.26309	-0.121588		1.2636	-0.165549
		1.26392	-0.12115		1.26443	-0.165958
		1.26476	-0.120572		1.26526	-0.167706
		1.26559	-0.120327		1.26609	-0.168095
		1.26642	-0.119512		1.26693	-0.16951
		1.26725	-0.119143		1.26776	-0.171129
		1.26808	-0.118042		1.26859	-0.170986
		1.26892	-0.118677		1.26942	-0.172216
		1.26975	-0.119213		1.27025	-0.171236
		1.27058	-0.119794		1.27109	-0.170897
		1.27141	-0.120093		1.27192	-0.169624
		1.27225	-0.119704		1.27275	-0.16864
		1.27308	-0.120568		1.27358	-0.168534
		1.27391	-0.119891		1.27442	-0.167272
		1.27474	-0.119472		1.27525	-0.169276
		1.27557	-0.119929		1.27608	-0.169608
		1.27641	-0.119694		1.27692	-0.168671
		1.27724	-0.119036		1.27775	-0.168969
		1.27807	-0.119046		1.27858	-0.167366
		1.2789	-0.119414		1.27941	-0.168939
		1.27974	-0.119482		1.28024	-0.16878
		1.28057	-0.119076		1.28108	-0.168771
		1.2814	-0.118037		1.28191	-0.167599
		1.28223	-0.11815		1.28274	-0.166721
		1.28306	-0.119123		1.28357	-0.167629
		1.2839	-0.119811		1.28441	-0.166722
		1.28473	-0.11984		1.28524	-0.165861
		1.28556	-0.119367		1.28607	-0.163973
		1.28639	-0.118855		1.2869	-0.164764
		1.28722	-0.11933		1.28774	-0.162982
		1.28806	-0.120129		1.28857	-0.161185
		1.28889	-0.120511		1.2894	-0.159425
		1.28972	-0.121121		1.29023	-0.158901
		1.29055	-0.119428		1.29107	-0.160698
		1.29139	-0.11837		1.2919	-0.162991
		1.29222	-0.117358		1.29273	-0.163281
		1.29305	-0.117053		1.29356	-0.163591
		1.29388	-0.116823		1.2944	-0.162515
		1.29471	-0.115337		1.29523	-0.163277
		1.29554	-0.115116		1.29606	-0.16198
		1.29638	-0.115776		1.29689	-0.160665
		1.29721	-0.115797		1.29773	-0.161635
		1.29804	-0.115727		1.29856	-0.161898
		1.29887	-0.116691		1.29939	-0.161775
		1.29971	-0.117451		1.30022	-0.161101
		1.30054	-0.117074		1.30106	-0.161489
		1.30137	-0.118002		1.30189	-0.16107
		1.3022	-0.118931		1.30272	-0.160427
		1.30303	-0.12062		1.30355	-0.16071
		1.30387	-0.120998		1.30438	-0.160499
		1.3047	-0.121005		1.30522	-0.160745
		1.30553	-0.119679		1.30605	-0.162312
		1.30636	-0.119433		1.30688	-0.163683
		1.3072	-0.119447		1.30771	-0.163631
		1.30803	-0.120078		1.30855	-0.1639
		1.30886	-0.121458		1.30938	-0.165577
		1.30969	-0.120805		1.31021	-0.165318
		1.31052	-0.119511		1.31105	-0.165182
		1.31136	-0.119321		1.31188	-0.164692
		1.31219	-0.121214		1.31271	-0.163617
		1.31302	-0.121087		1.31354	-0.1631
		1.31385	-0.120363		1.31438	-0.163252
		1.31468	-0.11878		1.31521	-0.16219
		1.31552	-0.119268		1.31604	-0.162259
		1.31635	-0.122044		1.31687	-0.163274
		1.31718	-0.122386		1.3177	-0.164427
		1.31801	-0.122548		1.31854	-0.164162
		1.31885	-0.122666		1.31937	-0.163379
		1.31968	-0.123401		1.3202	-0.165406
		1.32051	-0.121883		1.32103	-0.16467
		1.32134	-0.123485		1.32187	-0.16475
		1.32217	-0.121287		1.3227	-0.166062
		1.323	-0.121862		1.32353	-0.16534
		1.32384	-0.12031		1.32436	-0.165383
		1.32467	-0.118693		1.3252	-0.165316
		1.3255	-0.1175		1.32603	-0.165369
		1.32633	-0.120192		1.32686	-0.16406
		1.32717	-0.120505		1.32769	-0.164099
		1.328	-0.119976		1.32853	-0.163784
		1.32883	-0.119825		1.32936	-0.163862
		1.32966	-0.118844		1.33019	-0.162991
		1.33049	-0.120184		1.33102	-0.165137
		1.33133	-0.120684		1.33186	-0.165538
		1.33216	-0.121559		1.33269	-0.165678
		1.33299	-0.120079		1.33352	-0.165819
		1.33382	-0.119636		1.33435	-0.16512
		1.33465	-0.120978		1.33519	-0.164597
		1.33549	-0.124285		1.33602	-0.164948
		1.33632	-0.124439		1.33685	-0.164545
		1.33715	-0.122276		1.33768	-0.164509
		1.33798	-0.122651		1.33851	-0.164493
		1.33882	-0.123552		1.33935	-0.165873
		1.33965	-0.124225		1.34018	-0.167597
		1.34048	-0.126191		1.34101	-0.165917
		1.34131	-0.126551		1.34184	-0.164809
		1.34214	-0.125925		1.34268	-0.163992
		1.34298	-0.127812		1.34351	-0.164123
		1.34381	-0.128788		1.34434	-0.164053
		1.34464	-0.131341		1.34518	-0.16392
		1.34547	-0.132243		1.34601	-0.164291
		1.34631	-0.134103		1.34684	-0.164284
		1.34714	-0.132638		1.34767	-0.164726
		1.34797	-0.133213		1.34851	-0.164427
		1.3488	-0.134595		1.34934	-0.1645
		1.34963	-0.135683		1.35017	-0.164643
		1.35047	-0.136642		1.351	-0.163825
		1.3513	-0.13643		1.35183	-0.162142
		1.35213	-0.137432		1.35267	-0.162376
		1.35296	-0.139394		1.3535	-0.162653
		1.35379	-0.138837		1.35433	-0.16331
		1.35463	-0.139756		1.35516	-0.165363
		1.35546	-0.139093		1.356	-0.167234
		1.35629	-0.137321		1.35683	-0.168712
		1.35712	-0.137329		1.35766	-0.169519
		1.35795	-0.136961		1.35849	-0.17019
		1.35879	-0.137363		1.35933	-0.170991
		1.35962	-0.137875		1.36016	-0.170178
		1.36045	-0.138134		1.36099	-0.170159
		1.36128	-0.136041		1.36182	-0.171525
		1.36211	-0.137613		1.36266	-0.172547
		1.36295	-0.137692		1.36349	-0.173679
		1.36378	-0.13699		1.36432	-0.174222
		1.36461	-0.135456		1.36515	-0.174815
		1.36544	-0.133467		1.36599	-0.174417
		1.36628	-0.133874		1.36682	-0.174238
		1.36711	-0.131715		1.36765	-0.174428
		1.36794	-0.130916		1.36848	-0.174666
		1.36877	-0.13059		1.36932	-0.175455
		1.3696	-0.131202		1.37015	-0.175412
		1.37044	-0.130503		1.37098	-0.175338
		1.37127	-0.129076		1.37181	-0.176169
		1.3721	-0.128523		1.37264	-0.17658
		1.37293	-0.128621		1.37348	-0.176172
		1.37376	-0.126281		1.37431	-0.176322
		1.3746	-0.128958		1.37514	-0.176933
		1.37543	-0.12801		1.37597	-0.176884
		1.37626	-0.128873		1.37681	-0.17585
		1.37709	-0.128033		1.37764	-0.174884
		1.37793	-0.12772		1.37847	-0.174174
		1.37876	-0.127358		1.37931	-0.172249
		1.37959	-0.126776		1.38014	-0.170428
		1.38042	-0.12759		1.38097	-0.169853
		1.38125	-0.128283		1.3818	-0.169301
		1.38209	-0.130149		1.38264	-0.169081
		1.38292	-0.127749		1.38347	-0.169657
		1.38375	-0.128434		1.3843	-0.169105
		1.38458	-0.127606		1.38513	-0.168161
		1.38541	-0.127802		1.38596	-0.167988
		1.38625	-0.128935		1.3868	-0.168944
		1.38708	-0.129365		1.38763	-0.169093
		1.38791	-0.130071		1.38846	-0.1686
		1.38874	-0.131196		1.38929	-0.168948
		1.38958	-0.131932		1.39013	-0.169065
		1.39041	-0.131811		1.39096	-0.169595
		1.39124	-0.132727		1.39179	-0.170721
		1.39207	-0.132622		1.39262	-0.171494
		1.3929	-0.133059		1.39346	-0.170957
		1.39374	-0.132531		1.39429	-0.170543
		1.39457	-0.131893		1.39512	-0.171108
		1.3954	-0.129794		1.39595	-0.17135
		1.39623	-0.130224		1.39679	-0.171969
		1.39706	-0.129437		1.39762	-0.173337
		1.3979	-0.130146		1.39845	-0.174232
		1.39873	-0.130049		1.39928	-0.175792
		1.39956	-0.131313		1.40012	-0.177968
		1.40039	-0.130535		1.40095	-0.180262
		1.40122	-0.1286		1.40178	-0.180883
		1.40206	-0.128258		1.40261	-0.181223
		1.40289	-0.126887		1.40345	-0.18182
		1.40372	-0.127797		1.40428	-0.182007
		1.40455	-0.128151		1.40511	-0.182913
		1.40539	-0.128313		1.40594	-0.183891
		1.40622	-0.127829		1.40678	-0.184371
		1.40705	-0.127589		1.40761	-0.183794
		1.40788	-0.12649		1.40844	-0.185522
		1.40871	-0.126798		1.40927	-0.187634
		1.40955	-0.12611		1.4101	-0.187708
		1.41038	-0.125244		1.41094	-0.187122
		1.41121	-0.12544		1.41177	-0.187307
		1.41204	-0.125523		1.4126	-0.187162
		1.41287	-0.126088		1.41343	-0.187103
		1.41371	-0.12654		1.41427	-0.188116
		1.41454	-0.125549		1.4151	-0.189268
		1.41537	-0.126285		1.41593	-0.189394
		1.4162	-0.126283		1.41677	-0.18939
		1.41704	-0.125929		1.4176	-0.188428
		1.41787	-0.126557		1.41843	-0.187176
		1.4187	-0.127815		1.41926	-0.186022
		1.41953	-0.127932		1.42009	-0.185326
		1.42036	-0.127493		1.42093	-0.184069
		1.42119	-0.12868		1.42176	-0.183889
		1.42203	-0.129014		1.42259	-0.185004
		1.42286	-0.128954		1.42342	-0.184628
		1.42369	-0.128992		1.42426	-0.184643
		1.42452	-0.12866		1.42509	-0.185218
		1.42536	-0.127558		1.42592	-0.184863
		1.42619	-0.127547		1.42675	-0.184356
		1.42702	-0.12779		1.42759	-0.183796
		1.42785	-0.128669		1.42842	-0.183051
		1.42868	-0.130362		1.42925	-0.180184
		1.42952	-0.129388		1.43008	-0.179211
		1.43035	-0.128814		1.43092	-0.179327
		1.43118	-0.130305		1.43175	-0.180592
		1.43201	-0.130564		1.43258	-0.180844
		1.43284	-0.130667		1.43341	-0.181823
		1.43368	-0.130872		1.43425	-0.182599
		1.43451	-0.130622		1.43508	-0.181609
		1.43534	-0.131685		1.43591	-0.179872
		1.43617	-0.131321		1.43674	-0.178421
		1.43701	-0.131342		1.43758	-0.175911
		1.43784	-0.131805		1.43841	-0.176269
		1.43867	-0.132352		1.43924	-0.177083
		1.4395	-0.132011		1.44007	-0.176837
		1.44033	-0.131503		1.44091	-0.17675
		1.44117	-0.131019		1.44174	-0.177603
		1.442	-0.129442		1.44257	-0.177151
		1.44283	-0.128824		1.4434	-0.175066
		1.44366	-0.1297		1.44423	-0.17623
		1.4445	-0.130185		1.44507	-0.175924
		1.44533	-0.130185		1.4459	-0.175966
		1.44616	-0.130934		1.44673	-0.17664
		1.44699	-0.132128		1.44756	-0.175702
		1.44782	-0.13322		1.4484	-0.175633
		1.44866	-0.132706		1.44923	-0.176857
		1.44949	-0.132156		1.45006	-0.178303
		1.45032	-0.133665		1.4509	-0.176548
		1.45115	-0.134795		1.45173	-0.176461
		1.45198	-0.133863		1.45256	-0.175661
		1.45282	-0.133964		1.45339	-0.174731
		1.45365	-0.134452		1.45422	-0.173238
		1.45448	-0.133785		1.45506	-0.172215
		1.45531	-0.132767		1.45589	-0.173064
		1.45614	-0.132084		1.45672	-0.173566
		1.45698	-0.132668		1.45755	-0.175199
		1.45781	-0.133458		1.45839	-0.177468
		1.45864	-0.132469		1.45922	-0.176995
		1.45947	-0.131216		1.46005	-0.177395
		1.4603	-0.131093		1.46088	-0.179627
		1.46114	-0.131992		1.46172	-0.178831
		1.46197	-0.133059		1.46255	-0.17786
		1.4628	-0.134663		1.46338	-0.177106
		1.46363	-0.134933		1.46421	-0.177829
		1.46447	-0.133135		1.46505	-0.178143
		1.4653	-0.132205		1.46588	-0.177184
		1.46613	-0.131752		1.46671	-0.176441
		1.46696	-0.131566		1.46754	-0.176114
		1.46779	-0.130545		1.46838	-0.177377
		1.46863	-0.129689		1.46921	-0.178177
		1.46946	-0.129063		1.47004	-0.179065
		1.47029	-0.128918		1.47087	-0.178691
		1.47112	-0.127841		1.47171	-0.179978
		1.47195	-0.126258		1.47254	-0.180208
		1.47279	-0.125168		1.47337	-0.179613
		1.47362	-0.124585		1.4742	-0.179649
		1.47445	-0.12337		1.47504	-0.179415
		1.47528	-0.122662		1.47587	-0.18031
		1.47612	-0.123387		1.4767	-0.180877
		1.47695	-0.123709		1.47753	-0.1816
		1.47778	-0.123286		1.47836	-0.181419
		1.47861	-0.12297		1.4792	-0.180227
		1.47944	-0.123122		1.48003	-0.179809
		1.48028	-0.122624		1.48086	-0.17958
		1.48111	-0.122316		1.48169	-0.178321
		1.48194	-0.121982		1.48253	-0.177284
		1.48277	-0.1212		1.48336	-0.177276
		1.4836	-0.11995		1.48419	-0.17716
		1.48444	-0.120294		1.48503	-0.177321
		1.48527	-0.12101		1.48586	-0.177129
		1.4861	-0.121004		1.48669	-0.177292
		1.48693	-0.120293		1.48752	-0.177432
		1.48777	-0.120503		1.48835	-0.176786
		1.4886	-0.120781		1.48919	-0.176605
		1.48943	-0.121283		1.49002	-0.176265
		1.49026	-0.121729		1.49085	-0.176189
		1.49109	-0.121167		1.49168	-0.175098
		1.49193	-0.121163		1.49252	-0.176389
		1.49276	-0.122165		1.49335	-0.176813
		1.49359	-0.123726		1.49418	-0.176452
		1.49442	-0.12362		1.49501	-0.177752
		1.49525	-0.124234		1.49585	-0.177914
		1.49609	-0.124197		1.49668	-0.177159
		1.49692	-0.123719		1.49751	-0.175828
		1.49775	-0.123727		1.49834	-0.175551
		1.49858	-0.123984		1.49918	-0.175551
		1.49941	-0.123201		1.50001	-0.175395
		1.50025	-0.1231		1.50084	-0.174975
		1.50108	-0.123619		1.50167	-0.174427
		1.50191	-0.123641		1.50251	-0.174337
		1.50274	-0.122892		1.50334	-0.173756
		1.50358	-0.122116		1.50417	-0.173813
		1.50441	-0.121676		1.505	-0.174686
		1.50524	-0.120633		1.50584	-0.175398
		1.50607	-0.120376		1.50667	-0.176611
		1.5069	-0.121733		1.5075	-0.17579
		1.50774	-0.12274		1.50833	-0.174991
		1.50857	-0.122388		1.50917	-0.175376
		1.5094	-0.122022		1.51	-0.175139
		1.51023	-0.120951		1.51083	-0.175082
		1.51106	-0.119761		1.51166	-0.175452
		1.5119	-0.119836		1.51249	-0.174777
		1.51273	-0.120096		1.51333	-0.17351
		1.51356	-0.119619		1.51416	-0.172966
		1.51439	-0.117663		1.51499	-0.172238
		1.51523	-0.118508		1.51582	-0.172371
		1.51606	-0.120105		1.51666	-0.172929
		1.51689	-0.12077		1.51749	-0.174557
		1.51772	-0.120605		1.51832	-0.176416
		1.51855	-0.121209		1.51916	-0.176781
		1.51938	-0.121134		1.51999	-0.176914
		1.52022	-0.122288		1.52082	-0.177376
		1.52105	-0.123438		1.52165	-0.178199
		1.52188	-0.124231		1.52249	-0.178956
		1.52271	-0.12572		1.52332	-0.179332
		1.52355	-0.126854		1.52415	-0.1803
		1.52438	-0.128099		1.52498	-0.179912
		1.52521	-0.128751		1.52581	-0.179653
		1.52604	-0.129437		1.52665	-0.179644
		1.52687	-0.130529		1.52748	-0.179612
		1.52771	-0.130072		1.52831	-0.180158
		1.52854	-0.130492		1.52914	-0.180395
		1.52937	-0.132003		1.52998	-0.179981
		1.5302	-0.133562		1.53081	-0.18038
		1.53103	-0.135484		1.53164	-0.181675
		1.53187	-0.137419		1.53247	-0.182495
		1.5327	-0.137451		1.53331	-0.183006
		1.53353	-0.13822		1.53414	-0.183548
		1.53436	-0.139948		1.53497	-0.182935
		1.5352	-0.139493		1.5358	-0.183361
		1.53603	-0.136615		1.53664	-0.182794
		1.53686	-0.134849		1.53747	-0.181771
		1.53769	-0.135824		1.5383	-0.181792
		1.53852	-0.134241		1.53913	-0.182422
		1.53936	-0.132383		1.53997	-0.182297
		1.54019	-0.131855		1.5408	-0.181381
		1.54102	-0.132826		1.54163	-0.181547
		1.54185	-0.131356		1.54246	-0.182016
		1.54269	-0.131855		1.5433	-0.181192
		1.54352	-0.130089		1.54413	-0.181225
		1.54435	-0.128855		1.54496	-0.180651
		1.54518	-0.128676		1.54579	-0.181225
		1.54601	-0.129054		1.54662	-0.181802
		1.54685	-0.128681		1.54746	-0.182326
		1.54768	-0.128757		1.54829	-0.181809
		1.54851	-0.128521		1.54912	-0.181225
		1.54934	-0.129191		1.54995	-0.180951
		1.55017	-0.127871		1.55079	-0.181001
		1.55101	-0.127036		1.55162	-0.181565
		1.55184	-0.12687		1.55245	-0.181454
		1.55267	-0.127972		1.55329	-0.181008
		1.5535	-0.129055		1.55412	-0.18143
		1.55434	-0.128651		1.55495	-0.181943
		1.55517	-0.128776		1.55578	-0.182864
		1.556	-0.130483		1.55662	-0.182951
		1.55683	-0.132083		1.55745	-0.18448
		1.55766	-0.132512		1.55828	-0.185586
		1.55849	-0.133053		1.55911	-0.184858
		1.55933	-0.134935		1.55994	-0.184127
		1.56016	-0.136017		1.56078	-0.184703
		1.56099	-0.137134		1.56161	-0.184599
		1.56182	-0.136184		1.56244	-0.183567
		1.56266	-0.137024		1.56327	-0.182755
		1.56349	-0.136473		1.56411	-0.182832
		1.56432	-0.135744		1.56494	-0.182803
		1.56515	-0.13686		1.56577	-0.183314
		1.56598	-0.137025		1.5666	-0.183637
		1.56682	-0.136715		1.56744	-0.184322
		1.56765	-0.136887		1.56827	-0.184274
		1.56848	-0.136786		1.5691	-0.184215
		1.56931	-0.136252		1.56993	-0.18531
		1.57014	-0.135811		1.57077	-0.186739
		1.57098	-0.135504		1.5716	-0.186883
		1.57181	-0.135174		1.57243	-0.186119
		1.57264	-0.135272		1.57326	-0.185315
		1.57347	-0.135282		1.5741	-0.184554
		1.57431	-0.133801		1.57493	-0.184217
		1.57514	-0.132651		1.57576	-0.183659
		1.57597	-0.132976		1.57659	-0.183285
		1.5768	-0.132496		1.57743	-0.182853
		1.57763	-0.132141		1.57826	-0.181543
		1.57847	-0.131895		1.57909	-0.181435
		1.5793	-0.132574		1.57992	-0.181146
		1.58013	-0.132325		1.58075	-0.181756
		1.58096	-0.130789		1.58159	-0.182369
		1.5818	-0.133225		1.58242	-0.182866
		1.58263	-0.132616		1.58325	-0.183454
		1.58346	-0.13238		1.58408	-0.184592
		1.58429	-0.132449		1.58492	-0.185767
		1.58512	-0.131177		1.58575	-0.187051
		1.58596	-0.132363		1.58658	-0.187122
		1.58679	-0.132649		1.58742	-0.186195
		1.58762	-0.132365		1.58825	-0.184679
		1.58845	-0.133006		1.58908	-0.184187
		1.58928	-0.132624		1.58991	-0.18382
		1.59012	-0.133209		1.59074	-0.183599
		1.59095	-0.133366		1.59158	-0.182977
		1.59178	-0.132835		1.59241	-0.18285
		1.59261	-0.13313		1.59324	-0.182741
		1.59344	-0.133336		1.59407	-0.182001
		1.59428	-0.132279		1.59491	-0.182934
		1.59511	-0.131128		1.59574	-0.182616
		1.59594	-0.131563		1.59657	-0.183308
		1.59677	-0.131028		1.5974	-0.184864
		1.5976	-0.130537		1.59824	-0.186607
		1.59844	-0.131046		1.59907	-0.186393
		1.59927	-0.131701		1.5999	-0.18561
		1.6001	-0.13149		1.60073	-0.186477
		1.60093	-0.130904		1.60157	-0.184314
		1.60177	-0.131324		1.6024	-0.182942
		1.6026	-0.130025		1.60323	-0.183371
		1.60343	-0.128322		1.60406	-0.184482
		1.60426	-0.12862		1.6049	-0.183705
		1.60509	-0.128705		1.60573	-0.183421
		1.60593	-0.129164		1.60656	-0.182268
		1.60676	-0.12939		1.60739	-0.182041
		1.60759	-0.129155		1.60823	-0.183055
		1.60842	-0.129217		1.60906	-0.184389
		1.60925	-0.129471		1.60989	-0.185057
		1.61009	-0.129819		1.61072	-0.186272
		1.61092	-0.129134		1.61156	-0.184695
		1.61175	-0.129074		1.61239	-0.185748
		1.61258	-0.129909		1.61322	-0.188107
		1.61342	-0.129903		1.61405	-0.189208
		1.61425	-0.130502		1.61488	-0.189143
		1.61508	-0.130986		1.61572	-0.188345
		1.61591	-0.130676		1.61655	-0.187667
		1.61674	-0.130494		1.61738	-0.186488
		1.61758	-0.131058		1.61821	-0.184888
		1.61841	-0.132019		1.61905	-0.184067
		1.61924	-0.131841		1.61988	-0.184736
		1.62007	-0.131709		1.62071	-0.183997
		1.6209	-0.13142		1.62155	-0.182989
		1.62174	-0.13084		1.62238	-0.18417
		1.62257	-0.131459		1.62321	-0.184962
		1.6234	-0.132925		1.62404	-0.184042
		1.62423	-0.134874		1.62488	-0.182732
		1.62506	-0.135249		1.62571	-0.182542
		1.6259	-0.134548		1.62654	-0.182322
		1.62673	-0.134675		1.62737	-0.182853
		1.62756	-0.134503		1.6282	-0.183367
		1.62839	-0.134222		1.62904	-0.183474
		1.62922	-0.133922		1.62987	-0.182925
		1.63006	-0.133246		1.6307	-0.181757
		1.63089	-0.132942		1.63153	-0.181088
		1.63172	-0.133238		1.63237	-0.182515
		1.63255	-0.133112		1.6332	-0.181925
		1.63339	-0.133179		1.63403	-0.1807
		1.63422	-0.133989		1.63486	-0.179556
		1.63505	-0.134544		1.6357	-0.180921
		1.63588	-0.135198		1.63653	-0.182344
		1.63671	-0.136436		1.63736	-0.183458
		1.63755	-0.137021		1.63819	-0.183785
		1.63838	-0.136972		1.63903	-0.184143
		1.63921	-0.136837		1.63986	-0.184317
		1.64004	-0.136537		1.64069	-0.184719
		1.64088	-0.135519		1.64152	-0.185797
		1.64171	-0.135115		1.64236	-0.1869
		1.64254	-0.135655		1.64319	-0.186571
		1.64337	-0.135266		1.64402	-0.185508
		1.6442	-0.134666		1.64485	-0.185335
		1.64504	-0.133112		1.64569	-0.185921
		1.64587	-0.132998		1.64652	-0.186881
		1.6467	-0.134376		1.64735	-0.186854
		1.64753	-0.134527		1.64818	-0.187655
		1.64836	-0.134334		1.64901	-0.188554
		1.6492	-0.134686		1.64985	-0.188127
		1.65003	-0.135779		1.65068	-0.187658
		1.65086	-0.135951		1.65151	-0.188065
		1.65169	-0.136118		1.65234	-0.18736
		1.65253	-0.136774		1.65318	-0.186447
		1.65336	-0.137483		1.65401	-0.186791
		1.65419	-0.137295		1.65484	-0.187068
		1.65502	-0.136495		1.65568	-0.1882
[truncated: 27,041 more rows]

[truncated: 15 more sheets: Supplementary Fig.7e, Supplementary Fig.7f, Supplementary Fig.9b, Suplementary Fig.9c, Suplementary Fig.9d, Suplementary Fig.9f, Suplementary Fig.9g, Suplementary Fig.15b(left), Suplementary Fig.15b(right), Suplementary Fig.15c(left), Suplementary Fig.15c(right), Suplementary Fig.15d(left), Suplementary Fig.15d(right), SDS_PAGE_gels, Immunoblots]
